# Supplementary material for: Exploring the association between circadian rhythms and osteoporosis: new diagnostic and therapeutic targets identified via machine learning
Source: Front Mol Biosci. 2025 Jun 26;12:1614221. doi: 10.3389/fmolb.2025.1614221 (PMC12240754; doi:10.3389/fmolb.2025.1614221)
Supplement: Supplementary file 1 [file Table2.xlsx]

## Sheet: Sheet1
Gene Symbol	Category
PDPK1	CRRDEGs
PTMA	CRRDEGs
RPL3	CRRDEGs
FCGR2A	CRRDEGs
SRPK2	CRRDEGs
UBQLN2	CRRDEGs
RAB11FIP1	CRRDEGs
RALB	CRRDEGs
LIMK2	CRRDEGs
BCL11A	CRRDEGs
PYGM	CRRDEGs
ITPKB	CRRDEGs
SOCS3	CRRDEGs
EIF5B	CRRDEGs
ECE1	CRRDEGs
ANAPC1	CRRDEGs
FOXO1	CRRDEGs
NFKB2	CRRDEGs
ZNF787	CRRDEGs
MXD3	CRRDEGs
SLC6A12	CRRDEGs
FLT3	CRRDEGs
PDLIM7	CRRDEGs
FAM49A	CRRDEGs
GNMT	CRRDEGs
APPL1	CRRDEGs
GPRC5B	CRRDEGs
ZSCAN18	CRRDEGs
PCYOX1L	CRRDEGs
VSIG4	CRRDEGs
CTSD	CRRDEGs
MAP3K3	CRRDEGs
HNRNPA1	CRRDEGs
ZNF195	CRRDEGs
ZNF573	CRRDEGs
IL1R2	CRRDEGs
MPHOSPH10	CRRDEGs
FLT3LG	CRRDEGs
PLSCR1	CRRDEGs
ZNF26	CRRDEGs
PGLYRP1	CRRDEGs
SWAP70	CRRDEGs
BIRC7	CRRDEGs
ZFAND3	CRRDEGs
TCN2	CRRDEGs
OSBPL1A	CRRDEGs
BCL7B	CRRDEGs
TARBP1	CRRDEGs
UBXN2B	CRRDEGs
HCK	CRRDEGs
CTSS	CRRDEGs
QKI	CRRDEGs
TOMM20	CRRDEGs
RAB20	CRRDEGs
CTRL	CRRDEGs
QPCT	CRRDEGs
PYGL	CRRDEGs
ZBTB16	CRRDEGs
ADIPOR2	CRRDEGs
DTX2	CRRDEGs
RAMP1	CRRDEGs
SLC25A37	CRRDEGs
PPIG	CRRDEGs
RALA	CRRDEGs
JUNB	CRRDEGs
EPS15L1	CRRDEGs
CD46	CRRDEGs
PLEK	CRRDEGs
ZDHHC7	CRRDEGs
CPNE7	CRRDEGs
FOLR3	CRRDEGs
TNFRSF10C	CRRDEGs
CDC42EP3	CRRDEGs
CYHR1	CRRDEGs
FABP5	CRRDEGs
ITCH	CRRDEGs
PPP1R15A	CRRDEGs
AOAH	CRRDEGs
RUFY2	CRRDEGs
SLC12A6	CRRDEGs
TMEM8A	CRRDEGs
SLC4A2	CRRDEGs
TMEM140	CRRDEGs
BSG	CRRDEGs
VNN3	CRRDEGs
DDX18	CRRDEGs
RALBP1	CRRDEGs
LAMP2	CRRDEGs
P2RY13	CRRDEGs
PTP4A2	CRRDEGs
GZMB	CRRDEGs
RAB5C	CRRDEGs
GADD45B	CRRDEGs
ITGAX	CRRDEGs
NUP107	CRRDEGs
LILRA1	CRRDEGs
MYLIP	CRRDEGs
HLX	CRRDEGs
TMCC2	CRRDEGs
ORM2	CRRDEGs
ST6GALNAC2	CRRDEGs
ORM1	CRRDEGs
TSC22D3	CRRDEGs
LCN2	CRRDEGs
TMEM41B	CRRDEGs
ARG1	CRRDEGs
HP	CRRDEGs
IARS	CRRDEGs
FFAR2	CRRDEGs
FAM162A	CRRDEGs
ASNS	CRRDEGs
C1RL	CRRDEGs
TTC3	CRRDEGs
HK3	CRRDEGs
S100A11	CRRDEGs
CEACAM1	CRRDEGs
SH2B2	CRRDEGs
HIST1H2BE	CRRDEGs
PAK1	CRRDEGs
CANT1	CRRDEGs
PRKAR1A	CRRDEGs
MOSPD2	CRRDEGs
HSPA1A	CRRDEGs
SLA	CRRDEGs
CCR7	CRRDEGs
HSPA14	CRRDEGs
HSPA1B	CRRDEGs
NUCKS1	CRRDEGs
SP2	CRRDEGs
CD83	CRRDEGs
METTL3	CRRDEGs
XAF1	CRRDEGs
HIST1H1C	CRRDEGs
SEC63	CRRDEGs
RXRA	CRRDEGs
TRIM25	CRRDEGs
CHMP1A	CRRDEGs
CREB5	CRRDEGs
FOSL2	CRRDEGs
HIST1H2BI	CRRDEGs
