# Supplementary material for: Exploring the association between circadian rhythms and osteoporosis: new diagnostic and therapeutic targets identified via machine learning
Source: Front Mol Biosci. 2025 Jun 26;12:1614221. doi: 10.3389/fmolb.2025.1614221 (PMC12240754; doi:10.3389/fmolb.2025.1614221)
Supplement: Supplementary file 2 [file Table3.xlsx]

## Sheet: Sheet1
ONTOLOGY	ID	Description	GeneRatio	BgRatio	RichFactor	FoldEnrichment	zScore	pvalue	p.adjust	qvalue	geneID	Count
BP	GO:0045088	regulation of innate immune response	15/130	440/18888	0.0340909	4.95315	6.98481	3.72955e-07	0.000467794	0.000401412	PDPK1/APPL1/VSIG4/PLSCR1/HCK/CTSS/ITCH/ARG1/FFAR2/CEACAM1/PAK1/HSPA1A/HSPA1B/METTL3/TRIM25	15
BP	GO:0050863	regulation of T cell activation	14/130	382/18888	0.0366492	5.32485	7.10896	3.94763e-07	0.000467794	0.000401412	PDPK1/ITPKB/VSIG4/ZBTB16/JUNB/CD46/ITCH/SLC4A2/HLX/ARG1/PRKAR1A/CCR7/CD83/METTL3	14
BP	GO:0044403	biological process involved in symbiotic interaction	12/130	311/18888	0.0385852	5.60613	6.8185	1.63684e-06	0.000875048	0.000750874	PLSCR1/PGLYRP1/CD46/ITCH/BSG/TMEM41B/ARG1/HSPA1A/HSPA1B/NUCKS1/TRIM25/CHMP1A	12
BP	GO:0022407	regulation of cell-cell adhesion	15/130	496/18888	0.0302419	4.39392	6.37658	1.67202e-06	0.000875048	0.000750874	PDPK1/ITPKB/VSIG4/SWAP70/ZBTB16/CD46/ITCH/SLC4A2/HLX/ARG1/CEACAM1/PRKAR1A/CCR7/CD83/METTL3	15
BP	GO:0002757	immune response-activating signaling pathway	15/130	500/18888	0.03	4.35877	6.33662	1.84609e-06	0.000875048	0.000750874	PDPK1/APPL1/PLSCR1/HCK/CTSS/ITCH/FFAR2/CEACAM1/SH2B2/PAK1/HSPA1A/CCR7/HSPA1B/TRIM25/FOSL2	15
BP	GO:0046632	alpha-beta T cell differentiation	8/130	125/18888	0.064	9.29871	7.74951	2.4297e-06	0.000959732	0.000823541	ITPKB/SOCS3/ZBTB16/JUNB/SLC4A2/HLX/CD83/FOSL2	8
BP	GO:0046631	alpha-beta T cell activation	9/130	181/18888	0.0497238	7.22448	7.00487	4.54611e-06	0.00153918	0.00132076	ITPKB/SOCS3/ZBTB16/JUNB/ITCH/SLC4A2/HLX/CD83/FOSL2	9
BP	GO:1903706	regulation of hemopoiesis	13/130	424/18888	0.0306604	4.45472	5.98953	7.41793e-06	0.00185558	0.00159226	ITPKB/PGLYRP1/QKI/ZBTB16/JUNB/CD46/SLC4A2/HLX/CEACAM1/HSPA1A/HSPA1B/CD83/METTL3	13
BP	GO:0030098	lymphocyte differentiation	13/130	432/18888	0.0300926	4.37222	5.90268	9.06049e-06	0.00185558	0.00159226	ITPKB/SOCS3/FLT3/PGLYRP1/ZBTB16/JUNB/CD46/SLC4A2/HLX/CCR7/CD83/METTL3/FOSL2	13
BP	GO:0030217	T cell differentiation	11/130	310/18888	0.0354839	5.15553	6.14141	1.00128e-05	0.00185558	0.00159226	ITPKB/SOCS3/ZBTB16/JUNB/CD46/SLC4A2/HLX/CCR7/CD83/METTL3/FOSL2	11
CC	GO:0035580	specific granule lumen	10/131	62/19894	0.16129	24.494	15.0844	8.70473e-12	1.92374e-09	1.64015e-09	CTSD/PGLYRP1/QPCT/FOLR3/ORM2/ORM1/LCN2/ARG1/HP/CANT1	10
CC	GO:0042581	specific granule	12/131	160/19894	0.075	11.3897	10.7427	6.7237e-10	7.42969e-08	6.33443e-08	CTSD/PGLYRP1/QPCT/FOLR3/ORM2/ORM1/LCN2/ARG1/HP/CEACAM1/CANT1/MOSPD2	12
CC	GO:1904724	tertiary granule lumen	8/131	55/19894	0.145455	22.0891	12.7508	2.67534e-09	1.51749e-07	1.29379e-07	CTSD/PGLYRP1/CTSS/QPCT/FOLR3/ORM1/HP/CANT1	8
CC	GO:0034774	secretory granule lumen	15/131	322/19894	0.0465839	7.07434	8.94683	3.4855e-09	1.51749e-07	1.29379e-07	PCYOX1L/CTSD/PGLYRP1/QPCT/PYGL/FOLR3/FABP5/ORM2/ORM1/LCN2/ARG1/HP/HK3/S100A11/CANT1	15
CC	GO:0060205	cytoplasmic vesicle lumen	15/131	325/19894	0.0461538	7.00904	8.89246	3.95209e-09	1.51749e-07	1.29379e-07	PCYOX1L/CTSD/PGLYRP1/QPCT/PYGL/FOLR3/FABP5/ORM2/ORM1/LCN2/ARG1/HP/HK3/S100A11/CANT1	15
CC	GO:0031983	vesicle lumen	15/131	326/19894	0.0460123	6.98754	8.87449	4.11987e-09	1.51749e-07	1.29379e-07	PCYOX1L/CTSD/PGLYRP1/QPCT/PYGL/FOLR3/FABP5/ORM2/ORM1/LCN2/ARG1/HP/HK3/S100A11/CANT1	15
CC	GO:0070820	tertiary granule	11/131	164/19894	0.0670732	10.1859	9.617	1.15426e-08	3.64418e-07	3.10697e-07	CTSD/PGLYRP1/CTSS/QPCT/FOLR3/LAMP2/ITGAX/ORM1/HP/CEACAM1/CANT1	11
CC	GO:0101002	ficolin-1-rich granule	10/131	185/19894	0.0540541	8.20879	8.02002	4.13522e-07	1.14235e-05	9.73953e-06	CTSD/CTSS/QPCT/PYGL/LAMP2/ITGAX/HK3/CANT1/HSPA1A/HSPA1B	10
CC	GO:1904813	ficolin-1-rich granule lumen	8/131	124/19894	0.0645161	9.79759	8.00074	1.65496e-06	4.06385e-05	3.46477e-05	CTSD/CTSS/QPCT/PYGL/HK3/CANT1/HSPA1A/HSPA1B	8
CC	GO:0005925	focal adhesion	11/131	421/19894	0.0261283	3.96791	5.01111	0.000109211	0.00241357	0.00205777	PDPK1/RPL3/PDLIM7/HCK/RALA/CD46/SLC4A2/BSG/PAK1/HSPA1A/HSPA1B	11
MF	GO:0001618	virus receptor activity	5/131	79/18522	0.0632911	8.94869	5.97528	0.000242986	0.0451026	0.0402871	PLSCR1/CD46/BSG/HSPA1A/HSPA1B	5
MF	GO:0140272	exogenous protein binding	5/131	80/18522	0.0625	8.83683	5.92853	0.000257729	0.0451026	0.0402871	PLSCR1/CD46/BSG/HSPA1A/HSPA1B	5
MF	GO:0005536	glucose binding	2/131	11/18522	0.181818	25.7071	6.91782	0.00261862	0.156147	0.139476	PYGL/HK3	2
MF	GO:0140662	ATP-dependent protein folding chaperone	3/131	40/18522	0.075	10.6042	5.13194	0.00282175	0.156147	0.139476	HSPA1A/HSPA14/HSPA1B	3
MF	GO:0005542	folic acid binding	2/131	13/18522	0.153846	21.7522	6.31698	0.00367944	0.156147	0.139476	GNMT/FOLR3	2
MF	GO:0003925	G protein activity	3/131	45/18522	0.0666667	9.42595	4.77612	0.00395	0.156147	0.139476	RALB/RALA/RAB5C	3
MF	GO:0019842	vitamin binding	5/131	150/18522	0.0333333	4.71298	3.8535	0.00428392	0.156147	0.139476	PYGM/GNMT/TCN2/PYGL/FOLR3	5
MF	GO:0140375	immune receptor activity	5/131	151/18522	0.0331126	4.68177	3.83392	0.004406	0.156147	0.139476	FCGR2A/FLT3/IL1R2/LILRA1/CCR7	5
MF	GO:0001784	phosphotyrosine residue binding	3/131	47/18522	0.0638298	9.02485	4.64899	0.00446764	0.156147	0.139476	SOCS3/HCK/SLA	3
MF	GO:0017128	phospholipid scramblase activity	2/131	15/18522	0.133333	18.8519	5.83751	0.00490749	0.156147	0.139476	PLSCR1/TMEM41B	2
KEGG	hsa04910	Insulin signaling pathway	8/78	138/8541	0.057971	6.34783	6.08014	3.4302e-05	0.00665458	0.0059216	PDPK1/PYGM/SOCS3/FOXO1/PYGL/HK3/SH2B2/PRKAR1A	8
KEGG	hsa04144	Endocytosis	9/78	252/8541	0.0357143	3.91071	4.50259	0.000452836	0.0296612	0.0263942	RAB11FIP1/EPS15L1/FOLR3/ITCH/RUFY2/RAB5C/HSPA1A/HSPA1B/CHMP1A	9
KEGG	hsa04931	Insulin resistance	6/78	109/8541	0.0550459	6.02752	5.07126	0.000458679	0.0296612	0.0263942	PDPK1/PYGM/SOCS3/FOXO1/PYGL/CREB5	6
KEGG	hsa04380	Osteoclast differentiation	6/78	143/8541	0.041958	4.59441	4.16123	0.00189369	0.0825559	0.0734626	FCGR2A/SOCS3/NFKB2/JUNB/LILRA1/FOSL2	6
KEGG	hsa05202	Transcriptional misregulation in cancer	7/78	198/8541	0.0353535	3.87121	3.9242	0.00212773	0.0825559	0.0734626	FOXO1/FLT3/IL1R2/ZBTB16/GZMB/GADD45B/RXRA	7
KEGG	hsa04920	Adipocytokine signaling pathway	4/78	70/8541	0.0571429	6.25714	4.2398	0.00374049	0.109798	0.0977044	SOCS3/APPL1/ADIPOR2/RXRA	4
KEGG	hsa05212	Pancreatic cancer	4/78	77/8541	0.0519481	5.68831	3.96724	0.00526202	0.109798	0.0977044	RALB/RALA/RALBP1/GADD45B	4
KEGG	hsa00500	Starch and sucrose metabolism	3/78	40/8541	0.075	8.2125	4.3893	0.00567877	0.109798	0.0977044	PYGM/PYGL/HK3	3
KEGG	hsa04010	MAPK signaling pathway	8/78	300/8541	0.0266667	2.92	3.25002	0.00585705	0.109798	0.0977044	NFKB2/FLT3/MAP3K3/FLT3LG/GADD45B/PAK1/HSPA1A/HSPA1B	8
KEGG	hsa04014	Ras signaling pathway	7/78	238/8541	0.0294118	3.22059	3.33544	0.00587788	0.109798	0.0977044	RALB/FLT3/FLT3LG/RALA/RALBP1/RAB5C/PAK1	7
