# Supplementary material for: Exploring the association between circadian rhythms and osteoporosis: new diagnostic and therapeutic targets identified via machine learning
Source: Front Mol Biosci. 2025 Jun 26;12:1614221. doi: 10.3389/fmolb.2025.1614221 (PMC12240754; doi:10.3389/fmolb.2025.1614221)
Supplement: Supplementary file 3 [file Table4.xlsx]

## Sheet: Sheet1
variable	permutation	dropout_loss	label
ECE1	0	0.304981	SVM
FLT3	0	0.305396	SVM
APPL1	0	0.305705	SVM
RAB5C	0	0.306119	SVM
FCGR2A	0	0.306223	SVM
