# Supplementary material for: Exploring the association between circadian rhythms and osteoporosis: new diagnostic and therapeutic targets identified via machine learning
Source: Front Mol Biosci. 2025 Jun 26;12:1614221. doi: 10.3389/fmolb.2025.1614221 (PMC12240754; doi:10.3389/fmolb.2025.1614221)
Supplement: Supplementary file 4 [file Table1.xlsx]

## Sheet: Sheet1
id	logFC	AveExpr	t	P.Value	adj.P.Val	B	change
PHF20	0.37496	7.71571	6.99074	6.98835e-10	9.92905e-06	11.9852	UP
MIR1244-3	0.228516	11.104	6.37366	1.05483e-08	3.59516e-05	9.51467	UP
TRIM44	0.278608	9.51521	6.31645	1.35204e-08	3.59516e-05	9.28855	UP
LOC100506248	0.386323	11.4023	6.25403	1.77127e-08	3.59516e-05	9.04252	UP
LOC728026	0.386323	11.4023	6.25403	1.77127e-08	3.59516e-05	9.04252	UP
MIR1244-1	0.386323	11.4023	6.25403	1.77127e-08	3.59516e-05	9.04252	UP
MIR1244-2	0.386323	11.4023	6.25403	1.77127e-08	3.59516e-05	9.04252	UP
LOC101060747	0.515041	6.96579	6.17079	2.53588e-08	4.50372e-05	8.71561	UP
VPS35	0.254939	10.5562	5.95168	6.47361e-08	0.000102197	7.86175	UP
PDPK1	0.278909	6.19349	5.88871	8.45663e-08	0.000120152	7.6183	UP
DPP8	0.328827	8.94552	5.75823	1.46639e-07	0.000189404	7.11686	UP
POGLUT1	0.226656	7.83093	5.60759	2.7529e-07	0.000325943	6.54319	UP
PTMA	0.199101	11.7114	5.35357	7.84369e-07	0.000857255	5.59003	UP
H3F3AP4	-0.2006	12.4392	-5.28097	1.05407e-06	0.00106973	5.32115	Down
METTL4	0.133778	6.20224	5.19886	1.46943e-06	0.00139184	5.01901	UP
RPL13AP5	0.108675	13.5497	5.10593	2.13415e-06	0.00189512	4.67974	UP
C15orf49	-0.146313	6.72069	-5.04097	2.76526e-06	0.0023111	4.44434	Down
GMEB1	-0.145801	7.64565	-4.99913	3.26477e-06	0.00257699	4.2935	Down
RALGPS1	0.108184	5.5474	4.9246	4.3815e-06	0.00316047	4.02636	UP
NIF3L1	0.212054	8.52354	4.92072	4.44887e-06	0.00316047	4.01251	UP
Y16709	-0.424805	11.3362	-4.87059	5.41569e-06	0.0036641	3.83404	Down
S100A4	-0.125734	12.8998	-4.78063	7.6886e-06	0.00477304	3.51617	Down
GLT8D2	0.123291	6.55213	4.77936	7.72662e-06	0.00477304	3.51169	UP
IL17RA	-0.257477	10.1931	-4.74527	8.81645e-06	0.00501057	3.39207	Down
DNAJC4	-0.297845	7.37429	-4.71717	9.82596e-06	0.00536951	3.29382	Down
MATN4	-0.170411	6.04922	-4.68312	1.12005e-05	0.00574315	3.17518	Down
DHX35	0.109529	5.8805	4.66571	1.1974e-05	0.00574315	3.1147	UP
ZEB2	-0.508973	7.89816	-4.66305	1.20965e-05	0.00574315	3.10547	Down
HIRA	-0.374175	6.39174	-4.6624	1.21266e-05	0.00574315	3.10323	Down
MSL3	0.145268	9.55063	4.54213	1.91636e-05	0.00850864	2.68901	UP
PAPD7	0.171579	7.97315	4.51115	2.15403e-05	0.00927406	2.58327	UP
NELFB	-0.208399	7.62916	-4.49431	2.29487e-05	0.00958987	2.526	Down
NVL	0.151267	6.86598	4.47922	2.42872e-05	0.00985923	2.47475	UP
RPL3	0.11316	12.9234	4.45708	2.63878e-05	0.0104144	2.39978	UP
TBC1D2	-0.250486	6.56043	-4.44323	2.77902e-05	0.0105654	2.35299	Down
B2M	-0.138529	13.5713	-4.43877	2.82576e-05	0.0105654	2.33792	Down
FCGR2A	0.238257	10.0152	4.40305	3.228e-05	0.0106609	2.2177	UP
GLT8D1	0.17765	8.05693	4.40038	3.26017e-05	0.0106609	2.20875	UP
H3F3A	-0.123189	9.17195	-4.39779	3.29178e-05	0.0106609	2.20003	Down
HLA-DMB	0.192626	11.8199	4.39347	3.34499e-05	0.0106609	2.18555	UP
XDH	0.16887	7.23845	4.39215	3.36148e-05	0.0106609	2.18111	UP
CD68	-0.306621	8.00947	-4.3894	3.39593e-05	0.0106609	2.17191	Down
SEC22B	-0.28949	9.12153	-4.38938	3.39618e-05	0.0106609	2.17184	Down
ADSL	0.190301	9.23947	4.38502	3.45158e-05	0.0106609	2.15723	UP
UBE2E1	-0.19203	10.4476	-4.37596	3.56959e-05	0.0107908	2.12688	Down
RNU86	0.123957	13.117	4.35919	3.7982e-05	0.0108452	2.07085	UP
SNORD83B	0.123957	13.117	4.35919	3.7982e-05	0.0108452	2.07085	UP
C1D	-0.260705	8.61437	-4.34868	3.94857e-05	0.0108452	2.03581	Down
ZNF37BP	0.149208	5.5175	4.34844	3.95215e-05	0.0108452	2.03499	UP
TRIM33	0.249359	7.90902	4.34727	3.96924e-05	0.0108452	2.0311	UP
F7	-0.237303	6.06791	-4.32037	4.38315e-05	0.011575	1.9416	Down
NDUFC1	-0.163786	9.35207	-4.31937	4.39929e-05	0.011575	1.93828	Down
PAF1	-0.147091	7.55494	-4.31264	4.50954e-05	0.0116494	1.91595	Down
CCSER2	0.165375	6.95764	4.28486	4.99361e-05	0.0126695	1.824	UP
ADAM11	0.183847	6.81488	4.27729	5.1339e-05	0.0127969	1.79902	UP
CHRNA2	-0.172087	6.57607	-4.24236	5.83254e-05	0.0137963	1.68403	Down
DHTKD1	0.11359	5.77524	4.24137	5.85372e-05	0.0137963	1.68076	UP
SCNM1	0.124713	9.64551	4.23357	6.02232e-05	0.0137963	1.65518	UP
TNFAIP8L2-SCNM1	0.124713	9.64551	4.23357	6.02232e-05	0.0137963	1.65518	UP
UTP6	0.189827	8.72647	4.22853	6.13378e-05	0.0137963	1.63865	UP
EIF3H	0.165682	10.9864	4.22494	6.21456e-05	0.0137963	1.62687	UP
STRN3	-0.242257	5.78094	-4.21513	6.43994e-05	0.0139423	1.59478	Down
SH3GLB2	-0.282087	6.05088	-4.19923	6.82233e-05	0.0139423	1.54283	Down
DVL1	-0.19426	6.83315	-4.19027	7.04744e-05	0.0139423	1.5136	Down
TRPM6	0.113201	6.31006	4.18226	7.25454e-05	0.0139423	1.48752	UP
SRPK2	0.199855	8.26594	4.17979	7.31973e-05	0.0139423	1.47947	UP
RPL13A	0.122903	12.0818	4.17659	7.40474e-05	0.0139423	1.46908	UP
SNORD32A	0.122903	12.0818	4.17659	7.40474e-05	0.0139423	1.46908	UP
SNORD33	0.122903	12.0818	4.17659	7.40474e-05	0.0139423	1.46908	UP
SNORD34	0.122903	12.0818	4.17659	7.40474e-05	0.0139423	1.46908	UP
SNORD35A	0.122903	12.0818	4.17659	7.40474e-05	0.0139423	1.46908	UP
UBE2D2	-0.199372	8.42037	-4.17468	7.45603e-05	0.0139423	1.46286	Down
UBQLN2	-0.264788	8.34913	-4.16048	7.84793e-05	0.0139423	1.41676	Down
STMN4	0.106177	5.60546	4.16037	7.85108e-05	0.0139423	1.4164	UP
LOC101928143	-0.242523	7.19336	-4.15783	7.92349e-05	0.0139423	1.40814	Down
LOC101930388	-0.242523	7.19336	-4.15783	7.92349e-05	0.0139423	1.40814	Down
NUMB	-0.242523	7.19336	-4.15783	7.92349e-05	0.0139423	1.40814	Down
GSAP	0.222534	9.73686	4.15465	8.01458e-05	0.0139423	1.39785	UP
HAPLN2	0.120202	5.89675	4.15354	8.04666e-05	0.0139423	1.39426	UP
CCT5	0.17889	10.2609	4.13924	8.47168e-05	0.0141969	1.34795	UP
RAB11FIP1	-0.229897	9.13685	-4.13662	8.55172e-05	0.0141969	1.33949	Down
POLR2H	0.155719	8.15491	4.13395	8.63436e-05	0.0141969	1.33083	UP
ANKHD1	0.198296	8.69297	4.1308	8.73265e-05	0.0141969	1.32065	UP
PSMD3	-0.243839	6.66068	-4.12255	8.99487e-05	0.0141969	1.29404	Down
FCAR	-0.343011	8.0879	-4.11766	9.15414e-05	0.0141969	1.27826	Down
PSMA7	0.181182	10.0939	4.10976	9.41676e-05	0.0141969	1.25282	UP
GLA	0.181754	8.92978	4.10853	9.45839e-05	0.0141969	1.24886	UP
EIF2D	0.149359	8.69035	4.10769	9.48696e-05	0.0141969	1.24614	UP
MSN	-0.174642	11.5728	-4.10536	9.56641e-05	0.0141969	1.23865	Down
BRSK2	0.104764	5.6246	4.10201	9.68168e-05	0.0141969	1.22788	UP
EIF4A1	0.119741	12.5665	4.1017	9.6924e-05	0.0141969	1.22688	UP
LOC101928634	0.119741	12.5665	4.1017	9.6924e-05	0.0141969	1.22688	UP
SNORA48	0.119741	12.5665	4.1017	9.6924e-05	0.0141969	1.22688	UP
SNORD10	0.119741	12.5665	4.1017	9.6924e-05	0.0141969	1.22688	UP
RALB	0.136776	9.9942	4.08828	0.000101685	0.0147422	1.18378	UP
DMTF1	0.29863	8.40727	4.08521	0.000102805	0.0147541	1.17393	UP
KLF7	0.195728	8.06493	4.08078	0.000104442	0.0148392	1.15973	UP
LIMK2	-0.160502	6.13947	-4.07784	0.000105541	0.0148468	1.15033	Down
SLC29A3	0.148853	8.46111	4.06508	0.000110448	0.0151319	1.10949	UP
USP27X	0.110756	5.77055	4.06428	0.000110763	0.0151319	1.10693	UP
SPOP	0.173734	8.77683	4.06059	0.000112227	0.0151859	1.09513	UP
SNORA70	-0.120939	6.43197	-4.05503	0.000114469	0.0153432	1.07736	Down
FLNC	0.133491	6.68135	4.0454	0.00011845	0.0155251	1.04665	UP
BCL11A	0.144667	7.85136	4.03923	0.00012107	0.0155251	1.02701	UP
MANBA	0.162296	9.15036	4.03893	0.000121202	0.0155251	1.02603	UP
SNX5	0.163367	9.29223	4.03887	0.000121224	0.0155251	1.02587	UP
SLC25A14	0.174586	7.24074	4.03619	0.000122382	0.0155251	1.01732	UP
AGPAT2	-0.209523	6.74407	-4.02852	0.000125754	0.0158116	0.992923	Down
WIPF1	-0.248654	8.2677	-4.01858	0.000130255	0.0162339	0.961345	Down
PYGM	0.100235	5.6287	4.00533	0.000136496	0.0167414	0.91934	UP
NFKBIA	-0.319267	11.0753	-4.00149	0.000138356	0.0167414	0.907194	Down
ITPKB	-0.169384	6.96988	-4.00078	0.0001387	0.0167414	0.904962	Down
DAP3	0.145793	9.42326	4.00009	0.000139041	0.0167414	0.902761	UP
MITF	-0.15185	6.7591	-3.99128	0.000143422	0.0168504	0.874922	Down
FAM129A	-0.412769	7.95504	-3.99106	0.000143536	0.0168504	0.87421	Down
ABCB7	0.154952	7.41052	3.98915	0.000144504	0.0168504	0.868177	UP
SOCS3	-0.165353	6.18638	-3.98879	0.000144689	0.0168504	0.867027	Down
ABCD4	0.148575	7.40615	3.98414	0.000147074	0.0169889	0.852358	UP
SMC1A	-0.15655	9.53422	-3.97653	0.000151064	0.0172481	0.828348	Down
ACTN1	-0.26999	9.01255	-3.97524	0.000151746	0.0172481	0.824306	Down
SMAGP	0.138977	7.03448	3.969	0.000155108	0.0174902	0.804654	UP
LETMD1	0.132131	8.04973	3.96586	0.000156829	0.0175297	0.794754	UP
POLB	0.13937	8.7786	3.96387	0.000157926	0.0175297	0.788507	UP
PTENP1	0.18264	9.9466	3.95634	0.000162151	0.0178015	0.76483	UP
CLCA1	0.121798	6.87839	3.95256	0.000164314	0.0178015	0.752949	UP
EIF5B	0.182493	8.55879	3.95177	0.000164766	0.0178015	0.750486	UP
MAN2A1	0.245885	9.03013	3.94729	0.000167369	0.0178015	0.736432	UP
ECE1	-0.158989	7.77282	-3.9471	0.000167483	0.0178015	0.735823	Down
MFSD10	-0.320693	6.9795	-3.94575	0.000168277	0.0178015	0.73158	Down
SOAT2	-0.112623	6.45127	-3.94286	0.000169983	0.0178015	0.722541	Down
FIG4	0.13172	9.53568	3.94217	0.000170397	0.0178015	0.720359	UP
ANAPC1	0.137706	7.24122	3.93226	0.000176399	0.0181614	0.68933	UP
LOC730268	0.137706	7.24122	3.93226	0.000176399	0.0181614	0.68933	UP
OPA3	-0.120568	5.10566	-3.92556	0.000180573	0.0184574	0.668372	Down
LRRFIP1	0.248037	9.58101	3.90659	0.000192904	0.0194381	0.609187	UP
RPEL1	0.145848	7.02234	3.88815	0.000205665	0.020578	0.551819	UP
LASP1	-0.12755	10.267	-3.88091	0.000210891	0.0209024	0.529349	Down
BCAT1	0.1539	7.27072	3.87815	0.000212918	0.0209024	0.520788	UP
FOXO1	0.168389	6.98641	3.87653	0.000214113	0.0209024	0.515778	UP
RAB2A	-0.532478	8.99815	-3.87562	0.000214791	0.0209024	0.512944	Down
NFKB2	-0.296379	7.61344	-3.87013	0.000218906	0.0211579	0.495959	Down
TSNAX	-0.234117	8.6997	-3.86017	0.00022657	0.0217208	0.46516	Down
TMEM126B	0.193785	9.25797	3.85859	0.000227816	0.0217208	0.46025	UP
CYSLTR2	-0.111731	5.88049	-3.85669	0.000229316	0.0217208	0.454378	Down
WNT1	0.106538	5.36306	3.84733	0.000236834	0.0220177	0.425516	UP
LOC732360	-0.16818	6.67878	-3.84626	0.000237708	0.0220177	0.422219	Down
ZNF787	-0.159076	6.58114	-3.84512	0.000238649	0.0220177	0.418686	Down
NIT2	0.188961	7.19424	3.84231	0.000240972	0.0220384	0.41002	UP
MAP3K5	-0.206033	8.65792	-3.83084	0.000250669	0.0226114	0.37473	Down
NCKAP1L	-0.356182	9.83058	-3.82857	0.000252629	0.0226114	0.367764	Down
RP2	-0.276964	8.28363	-3.8281	0.000253041	0.0226114	0.366307	Down
HAMP	-0.228169	5.88913	-3.8234	0.00025716	0.0226153	0.351868	Down
FRAT2	-0.220014	9.49844	-3.82316	0.000257377	0.0226153	0.351114	Down
NPY	0.103031	6.14678	3.82221	0.000258217	0.0226153	0.348199	UP
SRP72	0.245278	9.26272	3.82082	0.000259452	0.0226153	0.343934	UP
ISG20L2	-0.156163	8.02016	-3.81302	0.000266483	0.022871	0.320027	Down
C6orf48	0.143932	10.0771	3.81222	0.000267215	0.022871	0.317575	UP
SAP130	0.159754	7.74282	3.81019	0.000269081	0.0228929	0.311352	UP
SIPA1L3	-0.116355	6.0237	-3.80406	0.000274789	0.0230011	0.292589	Down
SMCP	0.101758	6.85207	3.80135	0.000277352	0.0230011	0.284292	UP
EIF3D	0.124107	10.4892	3.8002	0.000278448	0.0230011	0.280767	UP
COMMD3	0.127793	9.37968	3.79782	0.000280729	0.0230395	0.273476	UP
KCNF1	-0.267139	6.27042	-3.79579	0.000282683	0.0230395	0.267279	Down
DLG4	-0.101081	5.47442	-3.79466	0.000283777	0.0230395	0.263825	Down
BCAT2	0.155022	6.83324	3.79077	0.000287569	0.0230881	0.251962	UP
AC003989.4	0.10368	6.0913	3.79071	0.000287627	0.0230881	0.251785	UP
BICD2	-0.233478	7.62962	-3.78466	0.000293638	0.0234382	0.233304	Down
ITPR2	-0.222642	6.14596	-3.76071	0.000318605	0.0250096	0.160416	Down
TTC27	0.154156	6.47997	3.7588	0.000320676	0.0250104	0.15463	UP
PTEN	0.176322	9.8684	3.75669	0.000322982	0.0250104	0.148231	UP
PCGF2	0.158948	7.57113	3.75586	0.000323896	0.0250104	0.145708	UP
FAM216A	-0.176205	6.60385	-3.75404	0.000325905	0.0250166	0.140187	Down
CDYL	0.204843	8.27201	3.75261	0.000327497	0.0250166	0.135837	UP
KMO	0.253311	7.90739	3.73819	0.000343916	0.0261303	0.0921721	UP
DUSP6	-0.198862	11.9808	-3.73293	0.000350095	0.0264233	0.0762794	Down
ZFAND5	-0.146397	11.0825	-3.73048	0.000353009	0.0264233	0.0688843	Down
RTCB	0.155875	9.12283	3.72828	0.000355645	0.0264233	0.0622467	UP
DNMBP	0.138589	7.32387	3.72815	0.000355799	0.0264233	0.0618604	UP
MTDH	-0.19412	8.75168	-3.7271	0.000357071	0.0264233	0.058675	Down
EIF3K	0.108853	11.0948	3.71051	0.000377642	0.027517	0.00870903	UP
GINS3	0.113069	6.97217	3.70873	0.000379919	0.027517	0.00334763	UP
TRAPPC9	-0.193858	6.06335	-3.70837	0.00038038	0.027517	0.00226717	Down
MXD3	-0.137526	7.40022	-3.70749	0.000381512	0.027517	-0.000384272	Down
CCT4	0.132081	10.4503	3.70517	0.000384509	0.0275264	-0.00736246	UP
PCSK1N	0.103959	6.53931	3.70438	0.00038554	0.0275264	-0.00974978	UP
NOL12	-0.176085	7.89909	-3.69639	0.000396045	0.0278564	-0.0337191	Down
ATRAID	0.122128	9.38402	3.68976	0.000404976	0.0283444	-0.0536012	UP
SLC6A12	0.117461	6.61153	3.685	0.000411514	0.0284763	-0.0678767	UP
GATAD2A	-0.134534	6.77634	-3.67855	0.000420519	0.0287094	-0.0871688	Down
HSPB1	-0.351147	6.80527	-3.67853	0.000420547	0.0287094	-0.0872271	Down
ACAP2	-0.206434	9.65866	-3.67728	0.000422316	0.0287094	-0.0909688	Down
GTF3A	0.126445	10.5334	3.67384	0.000427224	0.0289047	-0.101265	UP
PDE8A	0.132146	8.0564	3.66904	0.000434152	0.0292343	-0.115598	UP
TUBA8	-0.131828	5.89277	-3.66488	0.000440234	0.029504	-0.127992	Down
KTN1	-0.339452	7.46456	-3.6419	0.000475378	0.0312827	-0.196394	Down
KIZ	0.139524	6.38889	3.64091	0.000476955	0.0312827	-0.199344	UP
SLC25A5	0.104217	11.518	3.63218	0.000491033	0.0317593	-0.22524	UP
GOLPH3	-0.158012	9.80079	-3.63173	0.000491768	0.0317593	-0.226571	Down
C21orf59	0.1228	8.16051	3.62559	0.000501926	0.0322686	-0.244768	UP
COBLL1	0.152984	6.26959	3.62243	0.000507222	0.0324622	-0.25411	UP
FLT3	0.195177	7.34902	3.6182	0.000514397	0.0326177	-0.26661	UP
SLC41A3	0.135396	8.02555	3.61697	0.000516502	0.0326177	-0.270243	UP
CD86	0.156951	9.11437	3.61695	0.000516539	0.0326177	-0.270306	UP
LOC100507630	-0.32802	5.96899	-3.6117	0.000525618	0.0326837	-0.285808	Down
TPP2	0.183407	8.03523	3.61067	0.000527419	0.0326837	-0.288852	UP
FCGR2C	0.29024	10.1371	3.60972	0.000529086	0.0326837	-0.291659	UP
CNOT7	0.136961	9.57671	3.60208	0.000542666	0.0333775	-0.314202	UP
CDH16	0.113177	6.18125	3.59042	0.000564016	0.0345411	-0.348518	UP
ZNF7	0.106342	6.02316	3.58668	0.000571028	0.0345856	-0.359503	UP
SMARCA4	-0.133421	6.65605	-3.58654	0.000571288	0.0345856	-0.359908	Down
PDLIM7	-0.190501	6.12531	-3.58614	0.000572044	0.0345856	-0.361085	Down
THEG	0.110445	7.23971	3.58374	0.000576597	0.0346904	-0.368132	UP
PLCB3	-0.185047	6.76459	-3.58266	0.000578662	0.0346904	-0.37131	Down
TMEM258	-0.174861	10.4569	-3.58122	0.000581418	0.0347092	-0.375533	Down
FAM49A	0.221577	9.17049	3.57965	0.000584434	0.0347432	-0.380132	UP
RAB40C	-0.165654	6.40095	-3.56961	0.000604119	0.035725	-0.409574	Down
INTS8	0.20581	9.06152	3.56337	0.000616658	0.035725	-0.427829	UP
YTHDF2	-0.166828	9.1971	-3.56298	0.000617445	0.035725	-0.428963	Down
BAZ2A	-0.216684	7.22572	-3.55967	0.000624216	0.035725	-0.438652	Down
SNRPG	-0.165641	9.58264	-3.55794	0.000627771	0.035725	-0.443696	Down
MBD1	0.117911	8.75572	3.55754	0.000628607	0.035725	-0.444879	UP
RHOF	0.131858	7.83425	3.55231	0.000639502	0.0361064	-0.460143	UP
IRF8	0.166739	11.0875	3.55188	0.000640401	0.0361064	-0.46139	UP
SREK1IP1	-0.122714	5.69677	-3.54942	0.000645596	0.036129	-0.468566	Down
TAOK3	0.220371	8.89836	3.54928	0.000645887	0.036129	-0.468966	UP
RASA3	-0.16333	7.22947	-3.54668	0.000651432	0.0361545	-0.476559	Down
VPS39	-0.178493	7.8693	-3.54112	0.000663428	0.036677	-0.492762	Down
GNMT	0.115353	5.92874	3.53974	0.000666428	0.0367	-0.496769	UP
ACTN2	0.122261	7.03219	3.53555	0.00067563	0.0369206	-0.508945	UP
HIP1	-0.12395	5.60206	-3.53228	0.000682909	0.0371754	-0.518457	Down
SPATA2L	-0.197408	6.96835	-3.5307	0.000686462	0.0372262	-0.523064	Down
SKAP2	0.107272	6.88497	3.52417	0.000701279	0.0378851	-0.542018	UP
PTPN1	-0.144261	7.72475	-3.52149	0.000707441	0.0380732	-0.549783	Down
PSMA1	0.124418	10.9366	3.51633	0.000719471	0.0385745	-0.564745	UP
APPL1	-0.237129	6.43348	-3.51393	0.000725125	0.0387315	-0.571691	Down
MGAT2	-0.13678	6.18388	-3.51241	0.000728735	0.0387785	-0.576097	Down
PGRMC2	-0.12525	5.60064	-3.51049	0.000733317	0.0388767	-0.581657	Down
HMGCL	0.124411	8.60844	3.50793	0.000739461	0.0390567	-0.589059	UP
ASTE1	0.163474	6.58673	3.50365	0.00074985	0.0393132	-0.601435	UP
HMOX1	-0.292905	8.68856	-3.49851	0.000762504	0.0395389	-0.616277	Down
UBE3C	-0.166457	6.98929	-3.49572	0.000769448	0.0397539	-0.624316	Down
ERICH1	0.115195	6.29996	3.49426	0.000773111	0.0397984	-0.628528	UP
BMP4	0.121657	7.49951	3.48712	0.000791265	0.0402545	-0.649107	UP
GPRC5B	0.113754	5.89972	3.4854	0.000795681	0.0402545	-0.654042	UP
OPHN1	-0.341396	9.17645	-3.48506	0.000796564	0.0402545	-0.655025	Down
SLC6A13	0.135543	7.78516	3.48157	0.000805629	0.0404163	-0.665056	UP
ABHD14A-ACY1	0.154628	7.0667	3.47963	0.000810715	0.0404163	-0.670634	UP
ACY1	0.154628	7.0667	3.47963	0.000810715	0.0404163	-0.670634	UP
LTBP1	-0.143299	6.38149	-3.47284	0.000828779	0.0411724	-0.690165	Down
GRIP2	0.116644	7.31716	3.4701	0.000836153	0.041394	-0.698014	UP
EFCC1	0.131009	6.60179	3.46327	0.000854841	0.0416449	-0.717599	UP
EIF3F	0.120227	11.5315	3.46137	0.000860113	0.0416449	-0.723045	UP
ARPC3	-0.119829	11.4428	-3.46078	0.000861739	0.0416449	-0.724719	Down
ZFC3H1	0.188138	8.91428	3.45868	0.000867612	0.0417865	-0.730735	UP
ZSCAN18	-0.119408	5.74361	-3.45629	0.000874357	0.0418972	-0.737595	Down
CHMP7	-0.134275	7.61556	-3.45481	0.000878534	0.0418972	-0.741816	Down
BRD7P3	0.101094	5.83014	3.45473	0.000878755	0.0418972	-0.742039	UP
GCHFR	0.12355	6.75753	3.45287	0.000884064	0.0420093	-0.747373	UP
SOX21	0.111909	6.47184	3.44868	0.00089608	0.0423233	-0.759329	UP
RHO	-0.10331	5.72496	-3.44849	0.000896629	0.0423233	-0.759871	Down
IGBP1	0.12472	10.017	3.4463	0.000902982	0.0424481	-0.766123	UP
PCYOX1L	0.156334	8.18153	3.44399	0.000909747	0.0424481	-0.772732	UP
HIPK1	-0.209918	8.33904	-3.44317	0.000912138	0.0424481	-0.775056	Down
CAPZA1	-0.157325	10.9832	-3.44172	0.000916407	0.0424481	-0.77919	Down
GSTK1	0.177143	10.2357	3.43958	0.000922767	0.0424481	-0.785313	UP
UBE2G2	0.14415	7.83432	3.43947	0.000923088	0.0424481	-0.785621	UP
CTNNB1	-0.253181	8.49266	-3.43846	0.000926081	0.0424481	-0.788486	Down
S100A9	-0.127705	13.7205	-3.43641	0.000932221	0.0424481	-0.794336	Down
KCNK10	-0.152957	5.88301	-3.43549	0.00093499	0.0424481	-0.796961	Down
RRAGD	-0.188631	5.93171	-3.43544	0.000935124	0.0424481	-0.797089	Down
VSIG4	0.215431	7.55825	3.4316	0.000946744	0.0427027	-0.808019	UP
EBLN2	0.142318	6.82972	3.42783	0.000958292	0.0430868	-0.81875	UP
IDO1	0.15962	7.395	3.42557	0.00096527	0.0432636	-0.82517	UP
CTSD	-0.335315	8.53407	-3.42442	0.000968842	0.0432871	-0.828438	Down
IER2	-0.344671	10.9185	-3.41938	0.000984667	0.0438563	-0.842774	Down
C10orf76	0.100197	7.4479	3.41787	0.000989444	0.0439313	-0.847056	UP
TBC1D10B	-0.199437	8.23548	-3.41602	0.000995324	0.0440547	-0.852297	Down
GDI2	0.16164	11.0979	3.41212	0.00100783	0.0444678	-0.863346	UP
BMP10	0.111311	6.57638	3.41113	0.00101103	0.0444678	-0.866148	UP
SFXN3	-0.247141	7.79084	-3.40937	0.00101675	0.0444678	-0.871136	Down
TRIM28	-0.24804	8.49552	-3.40469	0.00103211	0.0444678	-0.884395	Down
RAB7A	-0.157985	9.56803	-3.40167	0.00104212	0.0444678	-0.892933	Down
RHBDF2	-0.21181	7.62787	-3.40076	0.00104516	0.0444678	-0.895506	Down
AMH	0.102862	6.17214	3.40054	0.00104589	0.0444678	-0.896127	UP
MIR4321	0.102862	6.17214	3.40054	0.00104589	0.0444678	-0.896127	UP
MIR6125	0.207507	8.8705	3.40024	0.0010469	0.0444678	-0.896981	UP
USP15	0.207507	8.8705	3.40024	0.0010469	0.0444678	-0.896981	UP
VPS37C	0.116841	8.82152	3.39887	0.00105151	0.0444678	-0.900862	UP
CD320	0.136425	7.59643	3.39884	0.0010516	0.0444678	-0.90094	UP
SRP9	-0.101983	11.6482	-3.39582	0.00106178	0.0446323	-0.909453	Down
SEMA5A	0.11558	7.5065	3.39155	0.00107636	0.0450925	-0.921513	UP
IMP3	0.144774	8.61635	3.39052	0.00107991	0.0450925	-0.924421	UP
CYP2W1	-0.170572	5.76601	-3.38928	0.00108421	0.0450925	-0.927935	Down
SCD5	-0.43432	6.3355	-3.38749	0.0010904	0.0451675	-0.932971	Down
CASC3	0.124002	7.84054	3.38059	0.00111466	0.0459048	-0.952417	UP
MIR6866	0.124002	7.84054	3.38059	0.00111466	0.0459048	-0.952417	UP
ATP5C1	0.103954	11.1257	3.37837	0.00112254	0.0460957	-0.958642	UP
CLCN4	0.111367	5.8499	3.37348	0.00114015	0.0461341	-0.97239	UP
KRT15	-0.114213	5.51697	-3.37279	0.00114268	0.0461341	-0.974346	Down
C4A	0.12451	7.55333	3.37075	0.00115011	0.0461341	-0.980074	UP
C4B	0.12451	7.55333	3.37075	0.00115011	0.0461341	-0.980074	UP
C4B_2	0.12451	7.55333	3.37075	0.00115011	0.0461341	-0.980074	UP
MAP3K3	0.192487	7.89185	3.37049	0.00115106	0.0461341	-0.980803	UP
ZNF91	0.261257	8.55923	3.36759	0.00116171	0.0463176	-0.988935	UP
RRP1B	-0.125414	7.50519	-3.36627	0.0011666	0.0463176	-0.992645	Down
LOC101929726	0.101358	6.86676	3.3628	0.00117953	0.0466818	-1.00238	UP
COPS3	0.164825	8.71457	3.35442	0.0012113	0.0478058	-1.02585	UP
PPP2CA	-0.118527	9.61871	-3.3446	0.00124956	0.0489085	-1.0533	Down
PTX3	-0.197494	5.64634	-3.34232	0.0012586	0.0490406	-1.05966	Down
FAM111A	0.138402	9.75046	3.34124	0.00126293	0.0490406	-1.0627	UP
PRH1-PRR4	-0.116786	5.60509	-3.33607	0.00128374	0.0493558	-1.07712	Down
HNRNPA1	0.117835	11.3459	3.33578	0.00128489	0.0493558	-1.07791	UP
ANGPT1	0.105041	6.07715	3.33179	0.00130119	0.049697	-1.08903	UP
CNOT1	0.103504	9.86326	3.32795	0.00131705	0.0498971	-1.09971	UP
H3F3B	-0.116719	12.2044	-3.32763	0.00131837	0.0498971	-1.1006	Down
MYO9A	0.150516	7.14692	3.32672	0.00132215	0.0498971	-1.10313	UP
ZNF654	0.178962	6.23811	3.32536	0.00132783	0.0498971	-1.10691	UP
RNF13	0.152554	10.7469	3.32461	0.00133101	0.0498971	-1.10902	UP
RPE	0.119686	7.17006	3.32173	0.00134314	0.0499563	-1.11702	UP
TRAP1	0.104551	8.27583	3.31993	0.00135078	0.049979	-1.12202	UP
ELN	0.102488	7.10687	3.31769	0.00136033	0.0502016	-1.12823	UP
DNAH9	-0.118817	5.78724	-3.31262	0.0013822	0.0507817	-1.14229	Down
GJA3	-0.109543	6.60868	-3.30211	0.00142858	0.0520444	-1.17139	Down
RUVBL2	0.133726	8.50252	3.30091	0.00143397	0.0521071	-1.17471	UP
CIR1	-0.168425	6.28578	-3.2948	0.00146174	0.0529589	-1.19161	Down
PNRC1	-0.156786	10.992	-3.29398	0.00146552	0.0529589	-1.19388	Down
ZNF195	0.117256	5.75474	3.29273	0.00147126	0.0529589	-1.19733	UP
NUPR1	-0.162135	5.96366	-3.29051	0.0014815	0.0531545	-1.20344	Down
CD1C	0.216429	9.29173	3.28363	0.00151377	0.0533689	-1.22242	UP
CEBPE	-0.207537	6.2798	-3.28122	0.00152521	0.0536392	-1.22905	Down
ZNF573	0.118981	5.47076	3.28037	0.00152925	0.0536483	-1.23138	UP
UBE2J1	-0.345021	8.77486	-3.27869	0.00153732	0.0537986	-1.23601	Down
IREB2	-0.151404	5.78926	-3.27753	0.00154291	0.0538151	-1.23921	Down
PVR	-0.108819	5.79148	-3.27647	0.001548	0.0538151	-1.24211	Down
ZRSR2	0.117596	8.17029	3.27623	0.00154915	0.0538151	-1.24276	UP
ERAP1	-0.103631	5.76193	-3.27512	0.00155454	0.053831	-1.24582	Down
ADNP2	-0.138182	6.43229	-3.27318	0.00156402	0.053831	-1.25117	Down
ORC3	0.127073	6.65017	3.27253	0.00156719	0.053831	-1.25296	UP
ST6GALNAC4	-0.194233	6.48251	-3.27135	0.00157295	0.053831	-1.25619	Down
EP300	-0.208504	7.02839	-3.26921	0.00158347	0.053831	-1.26205	Down
IL1R2	0.229931	6.63799	3.26901	0.0015845	0.053831	-1.26262	UP
DARS2	0.101522	7.34549	3.26856	0.00158668	0.053831	-1.26384	UP
KLHDC2	0.176182	7.98478	3.26721	0.00159339	0.053831	-1.26755	UP
RPSA	0.106763	12.0547	3.26204	0.00161928	0.053831	-1.28173	UP
RPSAP19	0.106763	12.0547	3.26204	0.00161928	0.053831	-1.28173	UP
RPSAP58	0.106763	12.0547	3.26204	0.00161928	0.053831	-1.28173	UP
RPSAP9	0.106763	12.0547	3.26204	0.00161928	0.053831	-1.28173	UP
SNORA6	0.106763	12.0547	3.26204	0.00161928	0.053831	-1.28173	UP
SNORA62	0.106763	12.0547	3.26204	0.00161928	0.053831	-1.28173	UP
MPHOSPH10	0.138974	7.23872	3.26042	0.00162746	0.053831	-1.28617	UP
JUN	-0.205062	6.36472	-3.25941	0.00163259	0.053831	-1.28894	Down
ABCA7	-0.151457	6.34541	-3.25843	0.00163756	0.053831	-1.29161	Down
ANKHD1-EIF4EBP3	0.123401	8.20731	3.25785	0.00164054	0.053831	-1.29322	UP
RWDD2B	0.11978	8.38117	3.25667	0.00164657	0.0538615	-1.29644	UP
PRPSAP2	0.147939	7.96205	3.25576	0.00165123	0.0538615	-1.29893	UP
RP11-473I1.9	-0.12414	5.90678	-3.25435	0.0016585	0.053922	-1.30279	Down
RNF113A	0.122302	8.52997	3.24884	0.00168712	0.0546155	-1.31785	UP
TRIOBP	-0.129092	8.77064	-3.24877	0.00168751	0.0546155	-1.31805	Down
ZNF768	-0.158237	5.96425	-3.24218	0.00172239	0.0553551	-1.33605	Down
OXA1L	0.12409	10.6299	3.24151	0.00172595	0.0553551	-1.33786	UP
SMARCE1P2	-0.160283	5.66619	-3.24035	0.00173216	0.0553904	-1.34102	Down
R3HDM2	-0.139515	8.29059	-3.23565	0.00175758	0.0553904	-1.35383	Down
POLDIP2	-0.118046	7.67847	-3.23538	0.00175907	0.0553904	-1.35457	Down
TMUB2	-0.125774	7.41461	-3.23233	0.00177578	0.0553904	-1.36288	Down
AIM1	-0.166587	8.92342	-3.22806	0.00179937	0.0553904	-1.37449	Down
DDB2	0.139961	6.6416	3.22764	0.00180174	0.0553904	-1.37564	UP
BCS1L	0.100444	7.69095	3.22738	0.00180318	0.0553904	-1.37635	UP
SLC22A7	-0.125925	6.16727	-3.22685	0.00180614	0.0553904	-1.37779	Down
SOX4	0.131815	6.48902	3.22636	0.00180886	0.0553904	-1.37911	UP
MIR1304	0.17736	8.88867	3.22381	0.00182317	0.0553904	-1.38603	UP
SNORA1	0.17736	8.88867	3.22381	0.00182317	0.0553904	-1.38603	UP
SNORA18	0.17736	8.88867	3.22381	0.00182317	0.0553904	-1.38603	UP
SNORA32	0.17736	8.88867	3.22381	0.00182317	0.0553904	-1.38603	UP
SNORA40	0.17736	8.88867	3.22381	0.00182317	0.0553904	-1.38603	UP
SNORA8	0.17736	8.88867	3.22381	0.00182317	0.0553904	-1.38603	UP
SNORD5	0.17736	8.88867	3.22381	0.00182317	0.0553904	-1.38603	UP
PRH1	-0.209948	5.81983	-3.22359	0.00182442	0.0553904	-1.38664	Down
PRH2	-0.209948	5.81983	-3.22359	0.00182442	0.0553904	-1.38664	Down
AKT1	-0.239171	7.82298	-3.22339	0.00182557	0.0553904	-1.38719	Down
PTAFR	0.179651	8.16515	3.22288	0.00182841	0.0553904	-1.38856	UP
FLT3LG	-0.132002	5.79801	-3.21897	0.00185069	0.0558725	-1.3992	Down
DUSP7	-0.221846	7.57861	-3.21854	0.00185314	0.0558725	-1.40036	Down
TSR3	-0.157132	6.72719	-3.21624	0.00186631	0.0558725	-1.40658	Down
APH1A	-0.151583	8.44065	-3.21596	0.00186792	0.0558725	-1.40734	Down
ADORA3	0.142439	6.94087	3.21447	0.00187657	0.0558978	-1.4114	UP
EGR2	-0.627083	8.61189	-3.21422	0.00187799	0.0558978	-1.41207	Down
MTMR9	0.138696	7.7514	3.21189	0.00189157	0.0559665	-1.41839	UP
INSR	-0.143274	5.3027	-3.21122	0.00189546	0.0559665	-1.4202	Down
KDELR2	-0.19699	7.80241	-3.21034	0.00190057	0.0559665	-1.42257	Down
PLSCR1	-0.231968	9.93806	-3.21	0.00190258	0.0559665	-1.42349	Down
CWC25	0.100012	7.83817	3.19685	0.0019812	0.0578005	-1.45905	UP
FYB	0.166546	9.42947	3.19293	0.00200522	0.0582461	-1.46963	UP
EPB41L4A	0.114419	6.12704	3.19269	0.00200667	0.0582461	-1.47026	UP
NKX2-1	-0.115692	6.00116	-3.19119	0.00201596	0.0582461	-1.47432	Down
BEST2	0.118346	6.56803	3.19059	0.0020197	0.0582461	-1.47594	UP
MYH14	-0.164319	5.87544	-3.19036	0.00202107	0.0582461	-1.47654	Down
ZNF26	0.103377	6.50818	3.18901	0.00202951	0.0583101	-1.4802	UP
SOCS6	-0.110071	4.98762	-3.18869	0.0020315	0.0583101	-1.48106	Down
CACNA1A	-0.119788	6.32586	-3.18574	0.00204996	0.0585127	-1.489	Down
LOC100507353	-0.119788	6.32586	-3.18574	0.00204996	0.0585127	-1.489	Down
PGLYRP1	-0.35475	7.27206	-3.18458	0.00205729	0.0585127	-1.49213	Down
SWAP70	-0.180403	7.19332	-3.18099	0.00208001	0.0587633	-1.50177	Down
BIRC7	-0.165211	6.33766	-3.18002	0.00208625	0.0587633	-1.5044	Down
ST13	0.105596	9.75495	3.17964	0.00208864	0.0587633	-1.5054	UP
UBC	-0.111149	13.0033	-3.17894	0.00209312	0.0587728	-1.50728	Down
ZFP36L1	-0.225632	9.85924	-3.17702	0.00210551	0.0589037	-1.51246	Down
AKR1A1	0.123224	9.6752	3.17464	0.0021209	0.0590459	-1.51885	UP
CACNA2D3	0.265554	8.452	3.17445	0.00212214	0.0590459	-1.51936	UP
FOXO3	0.139632	8.11093	3.17358	0.00212778	0.0590459	-1.52169	UP
ZSCAN2	-0.117301	6.10577	-3.17234	0.00213585	0.0591284	-1.52501	Down
ZFAND3	0.134183	7.52768	3.17185	0.00213908	0.0591284	-1.52633	UP
RPS27L	-0.126144	9.92765	-3.16738	0.00216848	0.0595038	-1.5383	Down
TCN2	0.135477	7.24446	3.1673	0.00216906	0.0595038	-1.53854	UP
POP5	0.137725	8.5268	3.16671	0.00217292	0.0595038	-1.5401	UP
C1orf56	-0.206693	6.83554	-3.16667	0.00217323	0.0595038	-1.54022	Down
CBR1	0.210918	7.54811	3.16661	0.0021736	0.0595038	-1.54037	UP
SNCG	-0.149482	6.07097	-3.16428	0.00218912	0.0597278	-1.54661	Down
TSC22D2	-0.223921	7.36912	-3.16379	0.00219243	0.0597278	-1.54794	Down
MIA3	0.112141	8.84936	3.16335	0.00219539	0.0597278	-1.54912	UP
SELT	0.158026	10.8228	3.16287	0.0021986	0.0597278	-1.5504	UP
NXPE3	-0.125797	5.58962	-3.15229	0.00227066	0.0609963	-1.57867	Down
USP25	0.140912	9.14257	3.151	0.00227963	0.0609963	-1.58213	UP
NBEAL2	-0.269072	8.25717	-3.14909	0.00229294	0.0611222	-1.58723	Down
DPEP3	-0.10166	6.14965	-3.1469	0.00230827	0.0614155	-1.59306	Down
ABR	-0.122285	8.77392	-3.14394	0.00232917	0.0618557	-1.60096	Down
PSMB4	0.180193	9.95052	3.14315	0.00233477	0.0618888	-1.60307	UP
OSBPL1A	0.141916	6.30603	3.14134	0.00234762	0.061998	-1.60787	UP
ZNF33B	0.111031	6.89292	3.13993	0.00235774	0.062126	-1.61164	UP
BCL7B	-0.159431	7.05953	-3.13944	0.00236121	0.062126	-1.61293	Down
ALKBH1	0.102095	8.74294	3.13881	0.00236577	0.062131	-1.61462	UP
RAB32	0.121203	10.0594	3.13749	0.00237527	0.0622655	-1.61813	UP
NPRL2	0.116569	7.81017	3.13572	0.00238804	0.0624849	-1.62283	UP
HNRNPUL1	-0.170713	8.10678	-3.13435	0.00239801	0.0626118	-1.62648	Down
KIDINS220	-0.13088	8.07912	-3.13384	0.00240171	0.0626118	-1.62783	Down
PPP1CB	-0.228762	7.95876	-3.13053	0.00242595	0.0628072	-1.63662	Down
LIPE	0.141286	6.82142	3.12829	0.00244255	0.0629276	-1.64259	UP
LOC728392	0.244276	9.36887	3.12763	0.00244739	0.0629276	-1.64432	UP
TARBP1	0.104969	8.03591	3.12738	0.00244925	0.0629276	-1.64499	UP
DDX54	-0.127314	6.82333	-3.12535	0.00246436	0.0631112	-1.65038	Down
PPP1R12A	-0.2537	8.20153	-3.11929	0.00251004	0.0638265	-1.66645	Down
NSUN5P1	0.108445	7.73532	3.11914	0.00251119	0.0638265	-1.66685	UP
VPS9D1	-0.165055	6.74952	-3.11637	0.00253231	0.0639547	-1.67418	Down
DKC1	-0.104181	6.77065	-3.11553	0.00253874	0.0639547	-1.6764	Down
MIR664B	-0.104181	6.77065	-3.11553	0.00253874	0.0639547	-1.6764	Down
SNORA56	-0.104181	6.77065	-3.11553	0.00253874	0.0639547	-1.6764	Down
COPA	-0.14314	10.1748	-3.11122	0.00257204	0.064679	-1.68781	Down
CHRNA4	-0.114246	6.54686	-3.10934	0.00258664	0.0647023	-1.69276	Down
HAB1	-0.443991	7.76348	-3.103	0.00263668	0.0654993	-1.70952	Down
DICER1	-0.299723	8.4893	-3.10103	0.00265235	0.0654993	-1.7147	Down
PHACTR4	0.130511	5.94822	3.10077	0.0026544	0.0654993	-1.71538	UP
R3HDM4	-0.243504	8.21571	-3.10049	0.00265665	0.0654993	-1.71612	Down
DHX38	-0.111355	6.86132	-3.09695	0.0026852	0.0658916	-1.72546	Down
ARL4C	0.183629	7.11714	3.09503	0.00270077	0.0661595	-1.73052	UP
TNFRSF8	-0.142297	6.67601	-3.08968	0.00274458	0.066512	-1.74459	Down
NDUFB8	0.125396	10.2185	3.08882	0.00275168	0.066512	-1.74685	UP
SRSF3	0.158377	10.5264	3.08871	0.00275261	0.066512	-1.74714	UP
SARS2	0.101753	6.68127	3.08664	0.00276975	0.0666993	-1.75257	UP
EDA	0.122809	7.4612	3.08524	0.00278144	0.0667602	-1.75625	UP
UBXN2B	0.112685	9.06439	3.08486	0.00278465	0.0667602	-1.75726	UP
HCK	-0.188965	11.5987	-3.07689	0.00285209	0.0681051	-1.77817	Down
PTMS	-0.104543	6.00366	-3.07367	0.00287971	0.0685342	-1.78659	Down
NDUFB2-AS1	-0.10365	5.61751	-3.07261	0.00288894	0.0685385	-1.78938	Down
PSMD1	0.152953	8.35951	3.07254	0.00288954	0.0685385	-1.78956	UP
PRDM14	0.131296	7.59507	3.0699	0.00291248	0.0688528	-1.79647	UP
TBCA	-0.143936	10.2616	-3.06063	0.00299434	0.0700882	-1.82068	Down
ADAMTS5	0.163332	6.3589	3.05977	0.00300207	0.0701537	-1.82293	UP
COG2	0.108236	8.22986	3.0588	0.00301076	0.0702155	-1.82545	UP
CCDC47	-0.228712	7.02439	-3.05838	0.0030146	0.0702155	-1.82656	Down
CTSS	-0.233189	10.8382	-3.05536	0.00304188	0.0704022	-1.83443	Down
KCNN3	0.105885	5.74508	3.05475	0.00304739	0.0704022	-1.83601	UP
QKI	-0.162272	8.52948	-3.05393	0.00305486	0.0704468	-1.83815	Down
CPN1	0.103361	5.97908	3.05346	0.00305924	0.0704468	-1.8394	UP
ANKRD27	-0.176979	7.71466	-3.04935	0.0030969	0.0710187	-1.85007	Down
LHB	0.136912	6.91552	3.04912	0.00309907	0.0710187	-1.85068	UP
POLR1C	0.109929	7.08345	3.04757	0.00311345	0.0712334	-1.85472	UP
MDH1	0.122144	9.99775	3.04457	0.00314142	0.0716425	-1.86253	UP
SSR4	0.12024	10.7735	3.04232	0.00316253	0.0718932	-1.86837	UP
EMG1	0.124933	8.6077	3.03917	0.0031923	0.0724539	-1.87654	UP
TIA1	0.208813	8.87077	3.03625	0.0032201	0.0727363	-1.88411	UP
TOMM20	0.171227	9.65282	3.03499	0.00323221	0.072894	-1.88738	UP
COX6A2	-0.119775	6.02996	-3.02857	0.00329452	0.0737142	-1.90403	Down
ABL1	-0.108069	7.04977	-3.02472	0.00333238	0.0743272	-1.91399	Down
ERGIC2	0.2226	6.69289	3.0229	0.00335036	0.0744944	-1.91868	UP
TLK1	-0.260186	7.54439	-3.01722	0.00340729	0.0753877	-1.93337	Down
UNC45A	-0.126736	6.87783	-3.0166	0.0034135	0.0753877	-1.93495	Down
PLEKHA1	0.114315	5.79576	3.01615	0.00341804	0.0753877	-1.93611	UP
TNIP1	-0.23527	8.74456	-3.01466	0.00343314	0.0753877	-1.93995	Down
ADAM8	-0.240157	6.74981	-3.00406	0.00354246	0.0769869	-1.96726	Down
HIST1H4E	0.156707	6.92436	3.0022	0.00356196	0.0771468	-1.97204	UP
SCAF11	-0.18442	9.49699	-3.00154	0.0035689	0.0771794	-1.97373	Down
PPIH	0.154364	7.54545	2.99921	0.00359355	0.0774135	-1.97973	UP
CTNNAL1	-0.120156	5.65607	-2.99656	0.00362173	0.0774135	-1.98653	Down
ZNF652	-0.35625	8.14205	-2.99483	0.00364027	0.0774135	-1.99097	Down
NOP2	0.136627	8.50752	2.99481	0.00364045	0.0774135	-1.99102	UP
ALPPL2	-0.114784	6.459	-2.99464	0.00364227	0.0774135	-1.99145	Down
ZDHHC11	-0.149978	5.28381	-2.99458	0.00364294	0.0774135	-1.99161	Down
ZDHHC11B	-0.149978	5.28381	-2.99458	0.00364294	0.0774135	-1.99161	Down
ATP5E	-0.12398	11.6378	-2.99387	0.00365055	0.0774135	-1.99343	Down
CBLL1	-0.12538	5.61891	-2.99114	0.00368001	0.0777647	-2.00042	Down
PKN1	-0.282132	6.69259	-2.99037	0.00368839	0.0777647	-2.00241	Down
ITGAL	-0.246588	8.92548	-2.99032	0.00368901	0.0777647	-2.00255	Down
PDCL	0.101882	6.77376	2.98386	0.00375975	0.0786755	-2.01908	UP
NAPG	0.12469	6.471	2.98385	0.0037599	0.0786755	-2.01911	UP
OSTF1	0.163087	8.97236	2.9793	0.00381046	0.0793676	-2.03074	UP
PLCH2	-0.112568	6.00246	-2.97737	0.00383212	0.0796006	-2.03567	Down
TMEM187	0.103634	6.39443	2.9687	0.00393085	0.0804333	-2.05779	UP
RASA4B	-0.245716	6.87712	-2.96838	0.00393448	0.0804333	-2.05859	Down
SOAT1	-0.208665	6.92594	-2.96671	0.00395386	0.0806417	-2.06286	Down
CCNB1IP1	0.132403	7.3135	2.96652	0.00395603	0.0806417	-2.06334	UP
MPHOSPH6	0.161496	8.5378	2.9618	0.00401113	0.0814145	-2.07536	UP
VPS52	0.108629	9.63505	2.96065	0.00402466	0.0815726	-2.07829	UP
CPT2	0.127699	6.84868	2.95719	0.00406558	0.0821355	-2.08708	UP
WDR6	-0.145485	7.67724	-2.95586	0.00408134	0.0821355	-2.09044	Down
SRRT	-0.144953	5.99655	-2.95162	0.00413226	0.0827141	-2.10122	Down
EXD3	-0.142233	6.63569	-2.95056	0.00414502	0.0827141	-2.10389	Down
HIST1H4H	0.159127	6.57193	2.9469	0.00418951	0.0829246	-2.11317	UP
RAB20	0.168932	9.12711	2.94639	0.00419575	0.0829246	-2.11446	UP
FAM86B1	0.10917	6.83403	2.94093	0.00426308	0.0836599	-2.12829	UP
FAM86B2	0.10917	6.83403	2.94093	0.00426308	0.0836599	-2.12829	UP
FAM86DP	0.10917	6.83403	2.94093	0.00426308	0.0836599	-2.12829	UP
FAM86FP	0.10917	6.83403	2.94093	0.00426308	0.0836599	-2.12829	UP
OGFRL1	-0.122436	9.07055	-2.93937	0.00428244	0.0838006	-2.13222	Down
SEC61B	-0.138102	11.1316	-2.93893	0.00428794	0.0838006	-2.13334	Down
LDHA	-0.12166	11.3149	-2.93775	0.00430272	0.0838656	-2.13632	Down
CTRL	0.112434	6.35586	2.93503	0.00433693	0.0843384	-2.1432	UP
PTGER2	-0.210085	7.69339	-2.93188	0.00437686	0.0848383	-2.15115	Down
QPCT	-0.19051	9.51189	-2.93013	0.00439913	0.0850378	-2.15556	Down
FPR1	-0.204991	6.45618	-2.92962	0.00440564	0.0850479	-2.15684	Down
PYGL	-0.151589	8.8679	-2.92781	0.00442891	0.0852758	-2.16141	Down
ZFP36	-0.273097	11.0743	-2.92777	0.00442944	0.0852758	-2.16152	Down
NDUFA10	0.102704	9.69113	2.92343	0.00448561	0.0861682	-2.17245	UP
SENP3-EIF4A1	0.100588	9.56139	2.92325	0.00448793	0.0861682	-2.1729	UP
TPM4	-0.354067	7.60747	-2.92187	0.0045059	0.0863966	-2.17637	Down
TTF2	-0.108731	5.78537	-2.92006	0.00452963	0.0867344	-2.18092	Down
MTRR	0.131628	6.51611	2.91773	0.00456027	0.0868531	-2.18677	UP
ATP11A	-0.101424	5.41137	-2.91442	0.00460424	0.0873623	-2.19509	Down
ZBTB16	0.182343	6.23761	2.91374	0.00461334	0.0873623	-2.1968	UP
FADS3	-0.127326	6.55668	-2.9078	0.00469331	0.0882167	-2.2117	Down
ADIPOR2	0.125123	9.0696	2.90775	0.00469397	0.0882167	-2.21183	UP
INPP5A	-0.101841	7.57503	-2.90463	0.00473642	0.0884297	-2.21963	Down
RANBP3	-0.143913	7.28027	-2.90103	0.00478594	0.0891362	-2.22865	Down
HNRNPA0	0.169192	9.13052	2.89899	0.00481419	0.0892914	-2.23375	UP
DTX2	-0.137423	5.96022	-2.89696	0.0048425	0.0892914	-2.23883	Down
LOC102725292	-0.137423	5.96022	-2.89696	0.0048425	0.0892914	-2.23883	Down
CYTH4	-0.211582	7.78455	-2.89637	0.00485077	0.0892914	-2.24031	Down
CNIH4	-0.179967	8.38066	-2.89484	0.00487221	0.0895529	-2.24413	Down
SIL1	-0.106915	7.09429	-2.89271	0.00490219	0.0898714	-2.24944	Down
RAMP1	-0.117948	7.40746	-2.89108	0.00492533	0.090058	-2.25352	Down
RNF38	-0.132013	8.88228	-2.88964	0.00494577	0.090058	-2.25711	Down
SDR39U1	0.141296	8.20274	2.88439	0.00502106	0.0904294	-2.27019	UP
DUSP3	-0.129889	9.54363	-2.88422	0.00502352	0.0904294	-2.27062	Down
PAXBP1	0.138844	7.68562	2.88269	0.00504566	0.0905103	-2.27442	UP
SLC25A37	-0.153151	7.03245	-2.88183	0.00505807	0.0905103	-2.27655	Down
CDK11A	0.146778	8.28663	2.88119	0.00506747	0.0905103	-2.27816	UP
CDK11B	0.146778	8.28663	2.88119	0.00506747	0.0905103	-2.27816	UP
CEP170B	-0.129286	7.47488	-2.87977	0.00508809	0.0905103	-2.28167	Down
AGAP10	0.112846	7.13327	2.87923	0.00509598	0.0905103	-2.28301	UP
AGAP5	0.112846	7.13327	2.87923	0.00509598	0.0905103	-2.28301	UP
AGAP9	0.112846	7.13327	2.87923	0.00509598	0.0905103	-2.28301	UP
BMS1P5	0.112846	7.13327	2.87923	0.00509598	0.0905103	-2.28301	UP
DNAJB14	-0.295871	7.07414	-2.87878	0.00510267	0.0905103	-2.28415	Down
API5	0.141772	7.79351	2.87786	0.0051161	0.0906354	-2.28643	UP
GSN	-0.218309	9.43498	-2.87569	0.00514819	0.0910902	-2.29184	Down
CREBBP	-0.148438	9.28385	-2.87412	0.00517139	0.0912655	-2.29573	Down
ITIH4	0.130239	6.94244	2.87411	0.00517157	0.0912655	-2.29576	UP
FST	0.116928	7.89386	2.87283	0.00519055	0.0912655	-2.29893	UP
ZC3H7B	-0.115454	6.68618	-2.872	0.00520295	0.0912655	-2.30099	Down
RBM38	-0.159211	7.39471	-2.87116	0.00521552	0.0912655	-2.30308	Down
PPIG	0.265362	8.29691	2.8706	0.00522388	0.0912687	-2.30447	UP
CROCCP2	0.218814	7.5054	2.86923	0.00524436	0.0912687	-2.30785	UP
SNX1	0.101174	9.86347	2.8692	0.00524484	0.0912687	-2.30793	UP
SYNE1	-0.136091	6.28487	-2.86898	0.00524821	0.0912687	-2.30849	Down
GNL1	-0.191864	6.62904	-2.86806	0.00526197	0.0913962	-2.31075	Down
CPSF6	-0.142757	7.84247	-2.86675	0.00528175	0.0916277	-2.314	Down
PDCD5	-0.120492	5.98566	-2.86521	0.00530509	0.0919204	-2.31781	Down
MAP1S	-0.252319	6.65047	-2.86453	0.00531548	0.0919882	-2.31951	Down
RALA	-0.13913	6.68982	-2.86115	0.00536716	0.0926569	-2.32788	Down
MAGT1	-0.124186	6.34459	-2.85906	0.00539925	0.0930852	-2.33303	Down
MARK2	0.159552	6.09107	2.85869	0.00540508	0.0930852	-2.33396	UP
CELP	0.118462	6.67017	2.85423	0.00547442	0.0940514	-2.34499	UP
LTBP4	-0.148434	6.33262	-2.8536	0.00548423	0.0941063	-2.34653	Down
DDIT3	0.116725	7.82172	2.8518	0.00551244	0.0943623	-2.35097	UP
GPR52	0.110315	6.98795	2.85112	0.00552326	0.0943897	-2.35266	UP
JUNB	-0.310689	9.82556	-2.84771	0.00557713	0.0947499	-2.36105	Down
MAP3K14	0.128638	7.6815	2.84742	0.00558176	0.0947499	-2.36177	UP
STX2	-0.111848	6.05708	-2.84487	0.00562253	0.0951011	-2.36806	Down
DKFZP586I1420	0.16213	8.4049	2.84337	0.00564657	0.0952809	-2.37175	UP
DALRD3	-0.162421	6.10214	-2.84197	0.00566917	0.0955045	-2.3752	Down
PAFAH1B1	0.124571	8.21739	2.84024	0.00569719	0.0955045	-2.37946	UP
PPWD1	0.225149	7.66686	2.83993	0.00570214	0.0955045	-2.38021	UP
SET	0.187227	9.46938	2.83768	0.00573888	0.0955045	-2.38576	UP
ECH1	0.103578	9.51468	2.83693	0.00575109	0.0955045	-2.38759	UP
TMEM243	0.121725	8.626	2.83492	0.00578404	0.0955045	-2.39253	UP
EPS15L1	0.129108	7.62284	2.83368	0.00580446	0.0955045	-2.39557	UP
NHP2	0.105641	9.56644	2.83358	0.0058061	0.0955045	-2.39581	UP
HDAC4	-0.169882	6.15485	-2.83353	0.00580688	0.0955045	-2.39593	Down
MARS	0.11855	8.92874	2.83257	0.00582281	0.0955045	-2.3983	UP
MIR6758	0.11855	8.92874	2.83257	0.00582281	0.0955045	-2.3983	UP
OR10H1	-0.123872	6.40801	-2.83219	0.00582916	0.0955045	-2.39924	Down
SETSIP	0.207204	9.51611	2.83085	0.00585131	0.0955045	-2.40251	UP
BTBD2	-0.148104	7.00694	-2.83004	0.00586478	0.0955045	-2.4045	Down
TMX2	0.102384	8.66487	2.82972	0.00587007	0.0955045	-2.40528	UP
MORN1	-0.191021	7.70435	-2.82785	0.00590136	0.0955402	-2.40987	Down
ELANE	-0.486912	6.35495	-2.8231	0.00598151	0.0963553	-2.42151	Down
CXCR4	0.1541	10.3301	2.82186	0.00600252	0.0964832	-2.42454	UP
SEC31B	0.116275	7.27047	2.82183	0.00600304	0.0964832	-2.42461	UP
CD46	0.177014	9.99588	2.82039	0.00602755	0.096645	-2.42813	UP
PLEK	-0.186681	10.1887	-2.82004	0.00603351	0.096645	-2.42898	Down
PIK3R4	0.143418	7.5794	2.81897	0.0060519	0.0967786	-2.43161	UP
POMT1	0.103988	6.57912	2.81876	0.00605547	0.0967786	-2.43212	UP
LHPP	0.132218	6.56948	2.81728	0.00608098	0.0968174	-2.43575	UP
FAM46A	0.151242	10.0272	2.81703	0.00608516	0.0968174	-2.43634	UP
SRSF8	0.100322	7.9591	2.81126	0.00618548	0.0980841	-2.45045	UP
APOE	-0.135932	5.65898	-2.81058	0.00619733	0.0981623	-2.4521	Down
DRAM1	-0.113835	8.2466	-2.8076	0.00624969	0.0987715	-2.45935	Down
DDX21	0.174581	9.08785	2.806	0.00627803	0.0988092	-2.46325	UP
GAMT	-0.10127	5.37158	-2.80499	0.00629593	0.0988092	-2.46571	Down
SEPT11	-0.14062	6.45193	-2.80432	0.00630795	0.0988092	-2.46735	Down
NFYC	-0.146214	7.7425	-2.80372	0.00631854	0.0988092	-2.4688	Down
NDUFA7	0.127961	7.91941	2.80366	0.00631969	0.0988092	-2.46896	UP
ATP5H	-0.102475	11.2774	-2.8036	0.00632068	0.0988092	-2.46909	Down
YIPF5	0.209595	8.05166	2.79766	0.00642749	0.0996962	-2.48354	UP
MRPL16	0.114625	8.14788	2.79353	0.00650276	0.100512	-2.49357	UP
HIST1H4J	0.166281	7.11286	2.79322	0.00650839	0.100512	-2.49432	UP
SPINT1	-0.164098	6.92329	-2.79222	0.00652668	0.100661	-2.49674	Down
CNNM3	-0.125308	7.21597	-2.78679	0.00662726	0.101575	-2.50991	Down
TICAM1	-0.105495	6.63036	-2.78398	0.00667969	0.102158	-2.5167	Down
HIST1H2AE	0.122752	5.3834	2.7833	0.00669258	0.102245	-2.51836	UP
INTS1	-0.113812	6.07169	-2.78061	0.00674333	0.102689	-2.52486	Down
UBE2D3	0.11035	10.3746	2.7799	0.00675671	0.102783	-2.52657	UP
ZDHHC7	0.101255	11.0175	2.7794	0.00676623	0.102818	-2.52778	UP
LPIN2	-0.11613	7.00424	-2.77841	0.00678498	0.102826	-2.53017	Down
PSAP	-0.115484	12.6448	-2.77823	0.00678846	0.102826	-2.53061	Down
ALS2CL	-0.166296	8.43189	-2.776	0.00683103	0.103341	-2.53599	Down
TIMM10B	0.124582	7.08804	2.77569	0.00683703	0.103341	-2.53675	UP
CTSK	0.116724	7.68066	2.77258	0.00689683	0.103584	-2.54424	UP
CD180	-0.222956	8.70822	-2.76995	0.00694796	0.104131	-2.5506	Down
APOBR	-0.170159	8.40666	-2.7661	0.00702314	0.104816	-2.55986	Down
CPNE7	-0.116749	7.14946	-2.76408	0.007063	0.10519	-2.56473	Down
PTGIR	-0.122287	8.04861	-2.76311	0.00708207	0.105253	-2.56705	Down
FOLR3	0.548014	7.86242	2.76061	0.00713181	0.105771	-2.57307	UP
IMMT	0.117925	8.86331	2.75767	0.0071905	0.106198	-2.58012	UP
PCBP2	0.137469	11.4543	2.75532	0.00723788	0.106787	-2.58577	UP
ITGB3	-0.164107	6.48876	-2.75394	0.00726583	0.106899	-2.58908	Down
SLC25A11	-0.158222	7.90013	-2.75384	0.00726795	0.106899	-2.58933	Down
ADAM15	-0.142643	6.88005	-2.75038	0.00733835	0.107385	-2.59762	Down
IMP4	0.160869	8.40634	2.74777	0.00739192	0.107717	-2.60387	UP
MUC8	-0.172233	8.50258	-2.74703	0.00740707	0.107717	-2.60563	Down
TSPYL1	-0.238077	8.6632	-2.74468	0.00745572	0.10795	-2.61126	Down
HIST1H4I	0.144956	6.97649	2.7418	0.00751578	0.108191	-2.61815	UP
MYD88	-0.114899	11.8528	-2.7407	0.00753872	0.108411	-2.62077	Down
TAF1D	0.127007	7.41978	2.73653	0.00762671	0.109209	-2.63074	UP
LRMP	0.116878	9.72582	2.73393	0.00768197	0.109694	-2.63694	UP
LOC100507424	0.100148	6.67984	2.73269	0.00770835	0.10985	-2.63988	UP
TMBIM6	0.106194	11.3717	2.73211	0.00772085	0.109918	-2.64128	UP
CTDSP1	-0.13812	9.40931	-2.73038	0.00775789	0.110004	-2.64539	Down
NDUFS2	0.100628	9.68617	2.72898	0.00778814	0.110187	-2.64873	UP
CHD8	-0.133739	7.92986	-2.72757	0.00781855	0.110187	-2.65207	Down
EEF1DP5	-0.104771	6.08781	-2.72717	0.00782731	0.110187	-2.65304	Down
TNFRSF10C	-0.133565	6.63668	-2.72692	0.0078328	0.110187	-2.65364	Down
CPNE1	-0.212669	7.60821	-2.72516	0.00787109	0.110239	-2.65782	Down
MIR1292	0.105247	6.80166	2.72292	0.00791998	0.110239	-2.66314	UP
NOP56	0.105247	6.80166	2.72292	0.00791998	0.110239	-2.66314	UP
SNORD110	0.105247	6.80166	2.72292	0.00791998	0.110239	-2.66314	UP
SNORD57	0.105247	6.80166	2.72292	0.00791998	0.110239	-2.66314	UP
SNORD86	0.105247	6.80166	2.72292	0.00791998	0.110239	-2.66314	UP
HEBP1	0.125413	8.92172	2.72282	0.00792218	0.110239	-2.66338	UP
NACC2	-0.16807	8.74928	-2.72248	0.00792965	0.110239	-2.66418	Down
SLC30A1	0.131221	9.95354	2.71865	0.00801414	0.111305	-2.67328	UP
NUP85	0.138384	7.64488	2.71767	0.00803588	0.111404	-2.6756	UP
SERPINB6	0.12798	9.24714	2.71762	0.00803698	0.111404	-2.67572	UP
EMP3	-0.1398	11.4397	-2.71629	0.00806657	0.111597	-2.67888	Down
KDM2A	-0.155088	8.12456	-2.71397	0.00811839	0.112204	-2.68437	Down
CRELD2	0.127367	8.48197	2.71304	0.00813949	0.112387	-2.68659	UP
ZFPL1	-0.125945	7.85413	-2.71052	0.00819625	0.112623	-2.69256	Down
SNX6	0.11027	8.68794	2.70895	0.00823177	0.112893	-2.69626	UP
ZNF274	0.152277	7.90615	2.7053	0.00831518	0.113785	-2.70491	UP
CACFD1	-0.121978	7.08246	-2.70505	0.00832084	0.113785	-2.70549	Down
MAP4K4	-0.112729	7.86656	-2.70447	0.00833417	0.113858	-2.70686	Down
NDUFB5	0.11372	10.0699	2.70282	0.00837216	0.114157	-2.71076	UP
PARP8	0.207209	9.22191	2.70215	0.0083876	0.114258	-2.71234	UP
DDX47	0.138962	8.97622	2.70118	0.00840999	0.114453	-2.71463	UP
CDC42EP3	-0.186459	9.6848	-2.70064	0.00842246	0.114513	-2.7159	Down
CDX2	0.104747	6.42546	2.69825	0.00847816	0.114941	-2.72155	UP
TMEM87A	0.15348	7.57576	2.69596	0.00853182	0.115558	-2.72695	UP
ATP6V1A	-0.152291	9.71727	-2.69285	0.00860487	0.116436	-2.73426	Down
PFKL	-0.147405	8.04321	-2.69165	0.0086335	0.116489	-2.7371	Down
CEP57	0.112079	5.45789	2.69145	0.00863815	0.116489	-2.73757	UP
SRSF5	0.130607	10.731	2.69131	0.00864158	0.116489	-2.73791	UP
LRIG2	0.102629	6.74798	2.69028	0.00866594	0.11663	-2.74032	UP
EGR3	-0.189201	5.55834	-2.68891	0.00869871	0.11663	-2.74355	Down
ACYP2	-0.125019	6.40912	-2.6888	0.00870127	0.11663	-2.7438	Down
LOC101927144	-0.125019	6.40912	-2.6888	0.00870127	0.11663	-2.7438	Down
ZNF185	0.190352	9.2535	2.68388	0.00881964	0.117441	-2.75537	UP
CLK4	0.24	7.81357	2.6816	0.00887474	0.117866	-2.76071	UP
CYP51A1	-0.224988	5.75991	-2.68037	0.00890484	0.117939	-2.76361	Down
LRRD1	-0.224988	5.75991	-2.68037	0.00890484	0.117939	-2.76361	Down
CYHR1	-0.105636	6.38491	-2.67993	0.00891556	0.117939	-2.76463	Down
FABP5	-0.17369	6.92403	-2.6789	0.00894083	0.117939	-2.76706	Down
DEF6	-0.16696	7.25987	-2.67709	0.00898518	0.118036	-2.77129	Down
IFT57	-0.137045	5.97756	-2.67684	0.00899125	0.118036	-2.77187	Down
ZNF264	-0.158959	7.43745	-2.67582	0.00901642	0.118178	-2.77426	Down
VENTX	0.129651	7.88652	2.67542	0.00902623	0.118192	-2.77519	UP
MAT2A	0.101382	9.49365	2.67166	0.00911959	0.118651	-2.784	UP
ITCH	0.111243	6.3478	2.67094	0.00913762	0.118651	-2.78569	UP
WNT10B	0.115059	7.43097	2.67061	0.00914589	0.118651	-2.78646	UP
AK125860	0.10374	5.9743	2.6675	0.00922383	0.11903	-2.79372	UP
RP11-582J16.4	0.10374	5.9743	2.6675	0.00922383	0.11903	-2.79372	UP
KIR2DS5	0.106847	6.96604	2.66669	0.00924439	0.119187	-2.79563	UP
RAB8B	0.186523	8.84876	2.66144	0.00937771	0.120035	-2.80787	UP
NPC1	0.140416	6.39922	2.65889	0.00944316	0.120438	-2.81382	UP
TBK1	0.106555	8.43959	2.65694	0.00949347	0.120972	-2.81836	UP
GRK6	-0.12576	8.17295	-2.65656	0.00950322	0.120987	-2.81924	Down
MSRB1	-0.107139	10.9027	-2.65399	0.00956988	0.121509	-2.82521	Down
ROCK1	-0.112429	10.3179	-2.64942	0.00968966	0.122701	-2.83584	Down
FADS2	-0.119756	6.21858	-2.64899	0.009701	0.122707	-2.83684	Down
PPP1R15A	-0.224684	7.49699	-2.64875	0.00970736	0.122707	-2.8374	Down
NFKBIB	-0.14333	6.88479	-2.64622	0.0097743	0.123333	-2.84327	Down
ATN1	-0.123372	7.53791	-2.64559	0.00979117	0.123437	-2.84475	Down
BCL6	-0.172528	10.4725	-2.64285	0.00986425	0.124248	-2.8511	Down
RLF	-0.144633	6.27229	-2.6403	0.00993261	0.124676	-2.857	Down
STEAP3	0.104349	7.34307	2.63972	0.00994837	0.124676	-2.85835	UP
FAM134A	-0.135288	7.11773	-2.63962	0.00995093	0.124676	-2.85857	Down
SAC3D1	-0.11699	6.04905	-2.63891	0.00997037	0.12481	-2.86024	Down
AOAH	0.124832	10.2963	2.63662	0.0100324	0.125255	-2.86553	UP
RUFY2	0.207915	6.64798	2.63599	0.0100496	0.125359	-2.86699	UP
MRPS22	0.110721	8.10888	2.63518	0.0100715	0.125522	-2.86885	UP
VDAC1	-0.120081	8.7393	-2.63367	0.0101128	0.125817	-2.87235	Down
ATMIN	0.118866	7.43135	2.63146	0.0101736	0.126351	-2.87746	UP
ALOX5	-0.21572	8.71624	-2.62966	0.0102231	0.126745	-2.8816	Down
TMEM50B	0.202465	8.48349	2.62786	0.0102731	0.127029	-2.88577	UP
OSBPL8	-0.172756	10.6567	-2.62588	0.0103283	0.12725	-2.89034	Down
TNFRSF10B	0.17805	8.08258	2.62562	0.0103355	0.12725	-2.89093	UP
SQLE	-0.207502	6.24734	-2.62389	0.0103839	0.127735	-2.89492	Down
MIIP	-0.189894	8.31751	-2.62351	0.0103945	0.127755	-2.89579	Down
GPN3	-0.212421	6.28785	-2.62236	0.0104269	0.128043	-2.89845	Down
LONRF1	-0.150809	5.82606	-2.62106	0.0104637	0.128205	-2.90145	Down
SLC43A3	-0.147205	8.6796	-2.62072	0.0104732	0.128205	-2.90222	Down
PIM1	-0.10717	7.16586	-2.61294	0.0106953	0.13028	-2.92011	Down
ARPP19	0.108247	6.65566	2.61186	0.0107263	0.13028	-2.92259	UP
LOC102725198	-0.200569	6.61902	-2.61043	0.0107679	0.130426	-2.92588	Down
RASA4	-0.200569	6.61902	-2.61043	0.0107679	0.130426	-2.92588	Down
RASA4CP	-0.200569	6.61902	-2.61043	0.0107679	0.130426	-2.92588	Down
AP2B1	-0.208716	7.95603	-2.60724	0.0108607	0.131027	-2.93319	Down
HIST1H4D	0.143823	6.75257	2.60598	0.0108976	0.131326	-2.93609	UP
ACSL4	-0.165854	8.44996	-2.60532	0.0109168	0.13133	-2.93758	Down
LOC101928189	0.269213	8.57141	2.60471	0.0109349	0.13133	-2.939	UP
RSRP1	0.269213	8.57141	2.60471	0.0109349	0.13133	-2.939	UP
WSB2	-0.116606	9.05451	-2.60421	0.0109495	0.131394	-2.94013	Down
QTRT1	0.10895	7.40593	2.60357	0.0109682	0.131508	-2.94159	UP
SLC12A6	0.123683	7.11939	2.6028	0.010991	0.131559	-2.94336	UP
ARFIP1	0.178558	7.22074	2.60238	0.0110035	0.131598	-2.94433	UP
TMEM8A	-0.213216	6.73339	-2.599	0.0111038	0.132351	-2.95205	Down
SLC4A2	-0.153654	6.8025	-2.59828	0.0111252	0.132495	-2.95369	Down
MTIF2	0.151344	7.92355	2.59695	0.0111651	0.132748	-2.95674	UP
ZNF211	0.136597	7.51494	2.59623	0.0111865	0.132833	-2.95837	UP
FAM136A	0.13662	7.7047	2.59477	0.0112305	0.132969	-2.96171	UP
LOC100287852	0.13662	7.7047	2.59477	0.0112305	0.132969	-2.96171	UP
FZD2	0.172198	7.14396	2.59437	0.0112427	0.133003	-2.96264	UP
SF3A3	-0.123895	7.06898	-2.59363	0.0112649	0.133155	-2.96432	Down
GCDH	-0.102626	6.92847	-2.59233	0.0113043	0.13343	-2.96729	Down
KDM6B	-0.140409	5.81025	-2.59105	0.0113432	0.13343	-2.97021	Down
HEATR1	0.123731	7.59322	2.58896	0.0114068	0.13358	-2.97498	UP
RANGAP1	-0.118648	6.79732	-2.58842	0.0114231	0.13358	-2.97619	Down
NDUFB1	-0.106247	10.8157	-2.58766	0.0114465	0.133743	-2.97793	Down
ALCAM	-0.109671	5.66497	-2.58704	0.0114654	0.133854	-2.97933	Down
CDKN2D	-0.15227	8.03594	-2.58253	0.0116046	0.135063	-2.9896	Down
PARD6A	-0.121801	7.07049	-2.58221	0.0116147	0.135063	-2.99034	Down
TPST2	-0.157749	8.89296	-2.58119	0.0116462	0.135187	-2.99264	Down
DSPP	-0.199785	5.28803	-2.57887	0.0117186	0.135917	-2.99792	Down
UBTF	-0.119346	6.87477	-2.57771	0.0117551	0.136229	-3.00056	Down
COX20	-0.127758	7.12978	-2.57685	0.0117819	0.136429	-3.0025	Down
DPEP2	0.153119	9.01919	2.57575	0.0118168	0.136481	-3.00501	UP
LOC101928717	-0.107716	5.54389	-2.57549	0.0118249	0.136481	-3.0056	Down
MKKS	0.148469	7.5889	2.57338	0.0118918	0.13703	-3.01039	UP
MED4	-0.141894	7.96904	-2.56869	0.0120413	0.138067	-3.02102	Down
LOC102724229	-0.28882	7.13381	-2.56632	0.0121174	0.138507	-3.02636	Down
FLNA	-0.273447	9.98941	-2.56322	0.0122178	0.139311	-3.03338	Down
TMEM230	0.137615	9.77448	2.56313	0.0122207	0.139311	-3.03358	UP
S100A12	-0.161204	12.1759	-2.56166	0.0122686	0.139311	-3.0369	Down
TGOLN2	0.141954	8.58989	2.56162	0.0122701	0.139311	-3.037	UP
MGAT4B	-0.176738	7.23682	-2.56014	0.0123183	0.139311	-3.04034	Down
LOC441155	0.138789	8.17906	2.55965	0.0123343	0.139311	-3.04144	UP
ZC3H11A	0.138789	8.17906	2.55965	0.0123343	0.139311	-3.04144	UP
CCDC22	-0.19724	7.35475	-2.55936	0.0123437	0.139311	-3.04209	Down
SREBF2	-0.110511	7.82733	-2.55875	0.0123638	0.139311	-3.04347	Down
PLEC	-0.18983	8.91203	-2.55755	0.0124035	0.139311	-3.04619	Down
ILF3	-0.102404	6.63914	-2.55619	0.0124482	0.139557	-3.04924	Down
CEBPA	-0.255668	9.2262	-2.55599	0.0124549	0.139557	-3.0497	Down
SLC30A3	-0.102087	8.53622	-2.55542	0.0124738	0.13966	-3.05099	Down
RPL23	0.132687	12.2729	2.55417	0.0125151	0.139741	-3.0538	UP
ZNF358	-0.100034	6.50829	-2.55224	0.0125793	0.139743	-3.05814	Down
TMEM140	0.159214	8.06517	2.55187	0.0125919	0.139743	-3.05899	UP
CD33	0.131017	9.86505	2.55109	0.0126177	0.139743	-3.06073	UP
SETP4	0.297	7.44518	2.55108	0.0126181	0.139743	-3.06075	UP
MTMR1	0.113745	8.46997	2.55093	0.0126231	0.139743	-3.06109	UP
WDR74	-0.100674	6.33616	-2.55081	0.0126272	0.139743	-3.06137	Down
SNRPD1	-0.145104	8.16796	-2.54942	0.0126737	0.139743	-3.06449	Down
BSG	-0.238785	8.34418	-2.5487	0.0126979	0.139743	-3.06611	Down
DARS	0.142415	7.93685	2.54842	0.0127075	0.139743	-3.06675	UP
VNN3	0.126849	6.38486	2.54744	0.0127405	0.139779	-3.06895	UP
ADSS	-0.176399	8.26322	-2.54697	0.0127563	0.139779	-3.07	Down
SLC25A20	0.151935	8.446	2.54679	0.0127625	0.139779	-3.07041	UP
CCRL2	0.114831	6.69025	2.54404	0.0128557	0.140395	-3.07659	UP
PIGG	0.108855	7.65973	2.54359	0.012871	0.140404	-3.0776	UP
SOS2	0.107368	7.63571	2.54344	0.0128763	0.140404	-3.07794	UP
SIRPB1	-0.162562	7.55462	-2.54287	0.0128957	0.140508	-3.07922	Down
RAB33B	-0.138686	5.95836	-2.54198	0.0129258	0.140728	-3.0812	Down
A4GALT	-0.104363	6.51206	-2.54115	0.0129544	0.140823	-3.08307	Down
DDX18	0.13621	7.85712	2.54067	0.0129708	0.140893	-3.08415	UP
GNG10	-0.157936	10.7366	-2.53864	0.0130404	0.141149	-3.08869	Down
VCAN	-0.154662	10.7671	-2.53854	0.0130439	0.141149	-3.08892	Down
RALBP1	0.104098	7.35239	2.53821	0.0130554	0.141166	-3.08967	UP
MICU2	-0.142133	9.11193	-2.53376	0.0132096	0.141706	-3.09962	Down
CARKD	0.128435	7.86551	2.53044	0.0133259	0.141706	-3.10705	UP
ARMCX3	0.152772	7.96699	2.53042	0.0133265	0.141706	-3.10709	UP
PPID	0.137165	8.78061	2.53028	0.0133316	0.141706	-3.10741	UP
PRKRIR	-0.111516	8.42105	-2.53019	0.0133348	0.141706	-3.10762	Down
SRC	-0.107505	7.93962	-2.52782	0.0134185	0.14217	-3.11292	Down
HEXB	0.115853	10.5838	2.52685	0.0134526	0.142286	-3.11507	UP
ALAS1	-0.149722	8.08595	-2.52666	0.0134595	0.142286	-3.1155	Down
RNASE2	-0.240491	10.4045	-2.52521	0.0135111	0.142619	-3.11875	Down
LMBR1L	-0.10977	7.81945	-2.52315	0.0135844	0.142863	-3.12333	Down
RAB5B	-0.117467	7.32538	-2.52224	0.0136168	0.142992	-3.12535	Down
KCNJ2	-0.24058	7.53451	-2.52049	0.0136798	0.143003	-3.12926	Down
PDGFA	-0.119627	6.06967	-2.52044	0.0136816	0.143003	-3.12937	Down
UBE2N	0.117132	9.40311	2.52032	0.013686	0.143003	-3.12965	UP
TBXAS1	0.136876	9.60452	2.52025	0.0136884	0.143003	-3.12979	UP
LAMP2	-0.171563	9.12847	-2.51702	0.0138051	0.144117	-3.13698	Down
PAN2	0.102674	7.6267	2.51514	0.0138734	0.144327	-3.14116	UP
F5	-0.16728	8.57678	-2.51507	0.013876	0.144327	-3.14132	Down
P2RY13	0.129242	10.4806	2.51146	0.0140082	0.145382	-3.14935	UP
TMEM14B	-0.118255	9.44721	-2.50868	0.0141109	0.146087	-3.15553	Down
U2AF2	0.109112	6.33718	2.50797	0.0141369	0.146185	-3.15709	UP
CLSTN1	-0.136215	7.66524	-2.50549	0.0142291	0.146752	-3.16259	Down
POLR2E	-0.219112	9.06421	-2.50548	0.0142294	0.146752	-3.16261	Down
PTP4A2	-0.167267	9.82493	-2.5026	0.0143374	0.147399	-3.169	Down
GZMB	0.317133	9.24689	2.49712	0.0145442	0.148456	-3.18111	UP
TNF	-0.113099	6.93265	-2.49576	0.0145961	0.148554	-3.18413	Down
PPP3CA	-0.164683	8.48721	-2.49229	0.0147288	0.149263	-3.19178	Down
MYO1E	-0.113934	6.46404	-2.49173	0.0147504	0.149375	-3.19302	Down
NDUFA8	0.156915	8.56649	2.49088	0.0147832	0.149494	-3.19489	UP
DCTN1	-0.116986	7.02535	-2.48951	0.0148362	0.149721	-3.19792	Down
ATP5J2-PTCD1	-0.104603	7.43995	-2.48366	0.0150644	0.150835	-3.21082	Down
PTCD1	-0.104603	7.43995	-2.48366	0.0150644	0.150835	-3.21082	Down
MPV17	0.107726	8.41147	2.47943	0.015231	0.151813	-3.22011	UP
RAB5C	0.148799	8.10179	2.47805	0.0152856	0.152086	-3.22313	UP
FBXL14	-0.137974	7.8269	-2.47743	0.0153105	0.152226	-3.2245	Down
RRAS	-0.120531	7.26529	-2.47549	0.0153878	0.152777	-3.22875	Down
VCP	-0.118546	8.07072	-2.47523	0.0153981	0.152777	-3.22932	Down
TNFSF8	0.127857	8.41957	2.47381	0.0154552	0.15313	-3.23245	UP
PDE4B	0.185649	7.04861	2.46821	0.0156816	0.154706	-3.24472	UP
ASXL2	-0.156433	9.49054	-2.46786	0.0156958	0.154706	-3.24548	Down
XPOT	-0.166271	7.09271	-2.46765	0.0157042	0.154706	-3.24593	Down
HIST1H4B	0.246251	7.86423	2.46532	0.0157995	0.154706	-3.25104	UP
HIST1H4C	0.246251	7.86423	2.46532	0.0157995	0.154706	-3.25104	UP
HIST1H4K	0.246251	7.86423	2.46532	0.0157995	0.154706	-3.25104	UP
HIST2H4A	0.246251	7.86423	2.46532	0.0157995	0.154706	-3.25104	UP
HIST2H4B	0.246251	7.86423	2.46532	0.0157995	0.154706	-3.25104	UP
HIST4H4	0.246251	7.86423	2.46532	0.0157995	0.154706	-3.25104	UP
PHKA2	0.12498	6.93598	2.46292	0.0158979	0.155242	-3.25628	UP
IRF5	-0.16361	6.92624	-2.46193	0.0159386	0.155438	-3.25843	Down
GVINP1	-0.126657	7.11094	-2.46164	0.0159507	0.155438	-3.25907	Down
RNF114	0.119401	8.30723	2.46131	0.0159644	0.155464	-3.25979	UP
GADD45B	0.144665	8.25391	2.45827	0.0160905	0.156055	-3.26643	UP
UBE2D1	-0.17099	9.9525	-2.45773	0.016113	0.156055	-3.2676	Down
SNRPE	-0.116654	10.1146	-2.45767	0.0161156	0.156055	-3.26774	Down
RPS6KA2	-0.103151	7.30708	-2.45736	0.0161285	0.156055	-3.26842	Down
ITGAX	0.1532	8.12676	2.45724	0.0161333	0.156055	-3.26867	UP
ADAM28	0.150016	7.22763	2.4572	0.0161349	0.156055	-3.26875	UP
FAM47E	-0.110763	6.31702	-2.45442	0.0162516	0.156863	-3.27483	Down
FAM47E-STBD1	-0.110763	6.31702	-2.45442	0.0162516	0.156863	-3.27483	Down
STBD1	-0.110763	6.31702	-2.45442	0.0162516	0.156863	-3.27483	Down
PPM1G	-0.120217	7.19452	-2.45169	0.0163665	0.157684	-3.28077	Down
MIR6824	-0.102586	6.27216	-2.45161	0.01637	0.157684	-3.28094	Down
SLC26A6	-0.102586	6.27216	-2.45161	0.01637	0.157684	-3.28094	Down
MON2	0.112296	9.15381	2.44984	0.016445	0.157881	-3.2848	UP
NUP107	0.175414	7.73876	2.44981	0.0164459	0.157881	-3.28485	UP
GRINA	-0.327438	7.3163	-2.44764	0.0165386	0.158246	-3.28958	Down
ORC5	0.104166	6.21296	2.44546	0.0166315	0.158591	-3.2943	UP
SPTLC2	0.101369	9.08566	2.44069	0.0168374	0.159795	-3.30466	UP
CEP104	-0.101044	7.22729	-2.43983	0.0168746	0.159836	-3.30652	Down
TNRC6B	-0.105258	6.73071	-2.43781	0.0169627	0.160457	-3.3109	Down
NIT1	0.123496	8.53149	2.43607	0.0170388	0.160893	-3.31467	UP
AES	-0.191491	7.8048	-2.43597	0.0170428	0.160893	-3.31487	Down
EIF1AX	-0.179753	6.49291	-2.43369	0.0171432	0.160893	-3.31981	Down
HNRNPD	-0.101908	10.4252	-2.43367	0.0171442	0.160893	-3.31986	Down
LOC102724364	-0.119337	7.88893	-2.43349	0.0171519	0.160893	-3.32024	Down
NXF1	0.126456	9.65363	2.43331	0.0171601	0.160893	-3.32064	UP
EXOC3	-0.13415	8.46418	-2.43136	0.0172461	0.160893	-3.32485	Down
CLEC7A	0.133535	10.9034	2.43119	0.0172535	0.160893	-3.32521	UP
CNTFR	-0.117501	7.08744	-2.43114	0.0172558	0.160893	-3.32532	Down
LILRA1	-0.16988	7.22536	-2.43102	0.0172611	0.160893	-3.32558	Down
SLC16A7	-0.172035	6.60586	-2.42957	0.0173253	0.160893	-3.3287	Down
SAMSN1	-0.168382	9.54256	-2.42951	0.0173282	0.160893	-3.32884	Down
SERPINF1	0.246973	7.92046	2.42781	0.017404	0.161319	-3.33251	UP
TMEM260	-0.154976	7.37645	-2.42601	0.0174846	0.161627	-3.3364	Down
HCLS1	-0.110203	11.4711	-2.423	0.0176199	0.162772	-3.34288	Down
KIAA0040	-0.103522	7.67836	-2.42144	0.0176904	0.163155	-3.34624	Down
ACP1	0.153867	7.82033	2.42115	0.0177035	0.163155	-3.34686	UP
PALM	-0.11864	8.3795	-2.41963	0.0177728	0.163383	-3.35015	Down
MYLIP	0.107836	7.4795	2.41793	0.0178499	0.163515	-3.35379	UP
VRTN	-0.129478	6.59218	-2.41732	0.0178781	0.163562	-3.35511	Down
ADAM9	-0.223479	8.3145	-2.41689	0.0178977	0.163636	-3.35603	Down
SEC31A	-0.103244	9.7777	-2.41613	0.0179326	0.163786	-3.35767	Down
CDC34	-0.136813	6.91253	-2.4158	0.0179478	0.163786	-3.35838	Down
GJD2	0.106639	7.7154	2.41578	0.0179487	0.163786	-3.35842	UP
DOLPP1	-0.11126	8.45826	-2.41468	0.0179992	0.164006	-3.36078	Down
HLX	-0.121935	8.18084	-2.41381	0.0180389	0.164006	-3.36264	Down
ACTL6A	-0.12852	6.09153	-2.41327	0.0180643	0.164006	-3.36382	Down
TTC13	0.119494	7.36073	2.41325	0.0180651	0.164006	-3.36386	UP
TMCC2	-0.108716	7.47406	-2.40693	0.018359	0.165874	-3.37741	Down
ORM2	-0.193385	5.31093	-2.40688	0.0183611	0.165874	-3.37751	Down
C8orf44-SGK3	-0.209917	8.11158	-2.40498	0.0184505	0.165874	-3.38159	Down
SGK3	-0.209917	8.11158	-2.40498	0.0184505	0.165874	-3.38159	Down
BTAF1	0.160112	7.98488	2.40489	0.0184544	0.165874	-3.38176	UP
AC007389.3	0.113058	8.11475	2.40342	0.0185238	0.166109	-3.38492	UP
DLST	-0.109744	6.86571	-2.40331	0.0185291	0.166109	-3.38515	Down
LTF	-0.652501	9.82759	-2.4028	0.018553	0.166109	-3.38624	Down
DUSP10	0.105924	7.00026	2.40215	0.0185838	0.166109	-3.38763	UP
NSUN5P2	0.103774	7.79511	2.40179	0.0186008	0.166109	-3.3884	UP
PTPN6	-0.246505	10.174	-2.39885	0.0187409	0.167255	-3.3947	Down
ADCY7	-0.126455	9.46442	-2.39792	0.018785	0.167384	-3.39667	Down
ST6GALNAC2	0.105508	7.42803	2.39624	0.0188657	0.167489	-3.40026	UP
LOC102725072	-0.108826	6.94202	-2.39461	0.0189439	0.167489	-3.40373	Down
LOC102725315	-0.108826	6.94202	-2.39461	0.0189439	0.167489	-3.40373	Down
LOC727983	-0.108826	6.94202	-2.39461	0.0189439	0.167489	-3.40373	Down
POM121L10P	-0.108826	6.94202	-2.39461	0.0189439	0.167489	-3.40373	Down
POM121L1P	-0.108826	6.94202	-2.39461	0.0189439	0.167489	-3.40373	Down
POM121L4P	-0.108826	6.94202	-2.39461	0.0189439	0.167489	-3.40373	Down
POM121L8P	-0.108826	6.94202	-2.39461	0.0189439	0.167489	-3.40373	Down
IPCEF1	-0.13144	6.53723	-2.3931	0.0190168	0.167925	-3.40696	Down
C16orf80	0.122011	7.17109	2.39061	0.0191373	0.168415	-3.41226	UP
CD1D	0.18323	10.0303	2.3871	0.0193085	0.169343	-3.41972	UP
ORM1	-0.189267	5.54075	-2.38178	0.019571	0.170906	-3.43104	Down
POR	-0.149061	7.01018	-2.37612	0.0198534	0.172785	-3.44305	Down
BEST1	0.114296	7.02148	2.37558	0.0198802	0.172785	-3.44418	UP
ARHGEF6	0.102586	10.2391	2.37458	0.0199307	0.172884	-3.4463	UP
FASTKD1	0.188968	7.67709	2.37422	0.019949	0.172884	-3.44707	UP
DCP1A	0.108722	7.19406	2.37396	0.0199618	0.172884	-3.44761	UP
NECAP1	-0.122945	7.80365	-2.37384	0.0199678	0.172884	-3.44786	Down
KHNYN	0.11974	8.30612	2.37035	0.020145	0.173262	-3.45526	UP
CAMP	-0.597508	9.15874	-2.36974	0.0201757	0.173262	-3.45653	Down
BTN3A1	0.126922	7.8124	2.36953	0.0201865	0.173262	-3.45698	UP
CKAP4	-0.203275	9.00876	-2.36947	0.0201893	0.173262	-3.4571	Down
CHCHD7	-0.136479	7.80348	-2.36747	0.0202917	0.173743	-3.46133	Down
PRTN3	-0.101615	5.78644	-2.36741	0.0202945	0.173743	-3.46145	Down
CTDSPL	0.10917	6.69569	2.3657	0.0203828	0.174247	-3.46508	UP
PRKD2	-0.113379	6.07448	-2.36513	0.020412	0.174378	-3.46628	Down
SAMD4A	0.144799	6.45558	2.36361	0.02049	0.174441	-3.46947	UP
TSC22D3	0.124599	8.61584	2.36359	0.0204914	0.174441	-3.46953	UP
CIB1	0.115918	9.11718	2.36188	0.0205796	0.175087	-3.47312	UP
NARFL	-0.105939	7.37143	-2.36121	0.0206143	0.175277	-3.47453	Down
GCA	-0.142543	10.7589	-2.3577	0.0207973	0.176305	-3.48192	Down
GRIK1-AS2	0.274892	7.73194	2.3569	0.0208395	0.176453	-3.48362	UP
LCN2	-0.620599	8.53316	-2.35547	0.0209143	0.176715	-3.48662	Down
PTPRA	-0.123886	6.75695	-2.35249	0.0210716	0.177179	-3.49288	Down
ANKRD49	0.105199	9.11869	2.35126	0.021137	0.177228	-3.49547	UP
FOSB	-0.318733	7.10313	-2.35075	0.0211637	0.177228	-3.49653	Down
OSER1	0.144689	7.82641	2.34801	0.0213097	0.177872	-3.50227	UP
BTG2	-0.29588	9.09871	-2.34505	0.0214685	0.178481	-3.50847	Down
MILR1	-0.123993	6.28661	-2.34482	0.021481	0.178481	-3.50896	Down
DDA1	-0.124784	7.34716	-2.34438	0.0215046	0.178488	-3.50988	Down
FAM21C	0.105482	10.0236	2.34417	0.0215161	0.178488	-3.51033	UP
CX3CR1	-0.134463	12.4831	-2.34298	0.0215805	0.178576	-3.51282	Down
PPIF	-0.136277	8.56037	-2.3419	0.0216387	0.178816	-3.51507	Down
ACTA2	-0.147213	7.51841	-2.33953	0.0217678	0.179499	-3.52004	Down
TMEM41B	0.102921	6.77531	2.33763	0.0218712	0.179934	-3.524	UP
TPM1	-0.149296	6.04422	-2.33646	0.0219357	0.180346	-3.52646	Down
KDM4B	-0.131815	7.99185	-2.33483	0.0220253	0.180641	-3.52986	Down
MMP8	-0.525573	7.0447	-2.33394	0.0220743	0.180641	-3.53171	Down
RCAN1	-0.112592	7.02753	-2.33333	0.022108	0.180641	-3.53299	Down
LARP7	0.176671	7.98245	2.33127	0.022222	0.180641	-3.53728	UP
PTK2B	-0.200375	8.20814	-2.33121	0.0222254	0.180641	-3.53741	Down
ARG1	-0.37197	6.54259	-2.33049	0.0222653	0.180641	-3.5389	Down
HIST1H4A	0.121826	6.58261	2.33017	0.022283	0.180641	-3.53957	UP
HP	-0.302935	7.59854	-2.32887	0.0223554	0.180641	-3.54227	Down
LST1	0.10329	10.8498	2.32643	0.0224917	0.180641	-3.54734	UP
F2RL1	0.105053	6.54061	2.32639	0.022494	0.180641	-3.54743	UP
TWF2	-0.109813	8.52602	-2.32611	0.0225095	0.180641	-3.548	Down
SORT1	-0.109459	5.65357	-2.32605	0.0225133	0.180641	-3.54814	Down
KRAS	-0.158181	9.28712	-2.32255	0.0227106	0.181428	-3.55542	Down
AIM2	0.21859	7.36238	2.32197	0.0227432	0.181537	-3.55662	UP
IARS	0.12992	8.46727	2.3203	0.0228379	0.181884	-3.56008	UP
GNG5	-0.100069	11.407	-2.31844	0.0229438	0.182378	-3.56394	Down
FFAR2	-0.110293	5.85637	-2.31797	0.0229705	0.182378	-3.56491	Down
CRISP3	-0.624664	6.06403	-2.31742	0.0230023	0.182378	-3.56606	Down
SLC1A4	-0.132505	6.74875	-2.31519	0.0231302	0.182879	-3.57068	Down
AFF1	-0.118051	8.95337	-2.31326	0.0232413	0.183349	-3.57467	Down
NDUFS6	0.110715	9.05279	2.31205	0.0233112	0.183604	-3.57718	UP
FAM162A	0.112745	8.39077	2.30801	0.0235462	0.184831	-3.58553	UP
LRCH4	0.101429	8.01673	2.30776	0.0235608	0.184844	-3.58605	UP
FUS	0.114409	9.36347	2.30662	0.0236277	0.184916	-3.58841	UP
ASNS	0.112454	5.45686	2.30423	0.0237678	0.18528	-3.59333	UP
2025-03-07	-0.166623	8.87279	-2.30411	0.0237749	0.18528	-3.59358	Down
C1RL	-0.105845	6.13929	-2.30106	0.0239551	0.185953	-3.59986	Down
ADRB2	-0.227311	8.43575	-2.30038	0.0239953	0.185993	-3.60126	Down
AMDHD2	-0.114248	6.07165	-2.29895	0.0240807	0.186497	-3.60422	Down
TBC1D8	0.137204	8.84071	2.29742	0.024172	0.187056	-3.60736	UP
NFKB1	0.119185	8.6196	2.29589	0.0242637	0.187393	-3.61051	UP
MYO18A	-0.126652	7.68059	-2.29558	0.024282	0.187393	-3.61114	Down
TIAF1	-0.126652	7.68059	-2.29558	0.024282	0.187393	-3.61114	Down
LAMP5	0.110243	7.25844	2.29511	0.0243103	0.187393	-3.61211	UP
GMFG	0.112378	11.2916	2.29373	0.0243934	0.187499	-3.61495	UP
CTSO	0.126472	8.73351	2.29369	0.0243956	0.187499	-3.61503	UP
PRDX1	0.112966	10.7509	2.29362	0.0244001	0.187499	-3.61518	UP
MAX	-0.192099	7.76299	-2.29288	0.0244449	0.187716	-3.6167	Down
FLVCR2	-0.12448	7.80911	-2.2927	0.0244554	0.187716	-3.61706	Down
C11orf73	-0.126414	6.25921	-2.29051	0.0245883	0.188386	-3.62157	Down
MED15	-0.154895	7.14989	-2.28855	0.0247076	0.18843	-3.62559	Down
ADA	0.129937	7.1065	2.28727	0.0247852	0.188701	-3.6282	UP
ZNHIT3	0.140585	8.19277	2.28391	0.0249914	0.188957	-3.63508	UP
KLHDC3	-0.123601	7.94951	-2.28389	0.0249926	0.188957	-3.63512	Down
TTC3	0.135584	8.89564	2.27874	0.0253119	0.18998	-3.64567	UP
TTC3P1	0.135584	8.89564	2.27874	0.0253119	0.18998	-3.64567	UP
PDCD10	0.130513	10.008	2.27406	0.0256042	0.191627	-3.6552	UP
PPM1D	0.146371	7.60926	2.27335	0.0256492	0.191627	-3.65666	UP
FGR	-0.135335	11.5954	-2.27268	0.0256914	0.191714	-3.65803	Down
DENND2D	0.120706	7.79346	2.27058	0.0258239	0.191997	-3.6623	UP
MFSD5	-0.140156	7.84658	-2.2698	0.0258734	0.192164	-3.66389	Down
TRMT2B	-0.10086	7.46699	-2.26774	0.0260045	0.192333	-3.66808	Down
CREB3L2	-0.133073	8.16788	-2.26708	0.0260465	0.192334	-3.66942	Down
HIST1H4F	0.119572	6.50019	2.267	0.0260519	0.192334	-3.66959	UP
APLP2	-0.122755	11.4875	-2.26689	0.0260587	0.192334	-3.66981	Down
HK3	-0.18207	10.4548	-2.26471	0.0261982	0.192926	-3.67424	Down
GTF2IP1	-0.11207	9.87446	-2.26469	0.0261995	0.192926	-3.67428	Down
LOC100093631	-0.11207	9.87446	-2.26469	0.0261995	0.192926	-3.67428	Down
S100A11	-0.142272	11.7397	-2.26305	0.0263053	0.19325	-3.67762	Down
PAPSS1	-0.107736	10.119	-2.26087	0.0264458	0.193611	-3.68204	Down
RIN2	-0.144755	9.31493	-2.25989	0.0265094	0.19378	-3.68403	Down
HIST1H2AJ	0.102409	7.73263	2.25953	0.0265327	0.19378	-3.68476	UP
RPN2	0.114403	9.99957	2.25942	0.0265401	0.19378	-3.68499	UP
CEACAM1	-0.119145	6.85521	-2.2551	0.0268218	0.195246	-3.69374	Down
QSOX1	-0.129002	7.84633	-2.25187	0.0270341	0.196471	-3.70028	Down
RCOR1	-0.120511	8.53996	-2.25015	0.0271474	0.196865	-3.70374	Down
POTEKP	-0.108929	8.3708	-2.24915	0.027214	0.196865	-3.70577	Down
SEC24D	-0.136107	5.94993	-2.24786	0.0272999	0.197009	-3.70838	Down
SH2B2	-0.116818	8.16147	-2.24675	0.0273738	0.19727	-3.71062	Down
PTGES2	-0.144072	7.78363	-2.24645	0.0273933	0.19727	-3.71121	Down
MEPCE	-0.120708	8.41874	-2.24607	0.027419	0.19727	-3.71199	Down
CD24	-0.549945	5.90244	-2.24234	0.0276689	0.198332	-3.7195	Down
ANXA6	-0.159302	8.92491	-2.24175	0.0277089	0.198332	-3.72069	Down
PDCD1	-0.108856	7.11257	-2.23982	0.0278394	0.198789	-3.72458	Down
BCAP29	0.103799	5.3699	2.23956	0.0278566	0.198789	-3.72509	UP
RAC1	0.114565	10.6172	2.23936	0.0278705	0.198789	-3.72551	UP
SMARCA2	-0.125555	7.35601	-2.23871	0.0279143	0.198789	-3.72681	Down
TRIM14	0.10804	8.03157	2.23633	0.0280765	0.199203	-3.7316	UP
SSSCA1	-0.111062	6.29119	-2.23491	0.0281731	0.199488	-3.73444	Down
ESYT1	-0.122989	8.73395	-2.23379	0.02825	0.199674	-3.73669	Down
PGRMC1	0.140505	9.05344	2.23378	0.028251	0.199674	-3.73673	UP
EZH1	0.112794	8.58208	2.22892	0.0285855	0.201069	-3.74646	UP
ATF1	-0.181332	8.87248	-2.22805	0.0286459	0.201087	-3.7482	Down
PMAIP1	-0.217545	9.44999	-2.226	0.0287883	0.201612	-3.7523	Down
GUSBP3	-0.418642	7.21567	-2.22132	0.0291168	0.202503	-3.76168	Down
SMA5	-0.418642	7.21567	-2.22132	0.0291168	0.202503	-3.76168	Down
UBP1	-0.119968	7.53913	-2.21955	0.0292416	0.203161	-3.76521	Down
HIST1H2BE	0.13438	7.01728	2.21799	0.029352	0.20353	-3.76832	UP
INO80B-WBP1	-0.107747	6.81185	-2.21755	0.0293827	0.2036	-3.76919	Down
KCTD17	-0.102275	6.99556	-2.21716	0.0294109	0.20364	-3.76998	Down
MAN2B2	-0.109231	7.41157	-2.21641	0.0294641	0.20381	-3.77147	Down
ETS2	0.125776	8.22803	2.21226	0.0297606	0.205098	-3.77974	UP
RSL1D1	0.126721	9.37971	2.2121	0.0297718	0.205098	-3.78005	UP
TOB1	-0.246309	8.30051	-2.21057	0.0298823	0.205486	-3.7831	Down
SRSF7	0.155348	8.2382	2.2094	0.0299667	0.205839	-3.78543	UP
CYTIP	-0.176789	9.57607	-2.20919	0.0299816	0.205839	-3.78584	Down
BCL10	-0.144453	8.96455	-2.2035	0.0303952	0.207137	-3.79714	Down
TNFRSF14	-0.11408	7.43881	-2.2017	0.030527	0.207824	-3.80071	Down
2025-03-08	-0.143554	6.89392	-2.19905	0.0307225	0.208356	-3.80597	Down
PAK1	-0.102076	6.74614	-2.19878	0.030742	0.208388	-3.8065	Down
FXR1	0.132504	9.27444	2.19669	0.0308967	0.208936	-3.81063	UP
PCF11	-0.114317	7.29535	-2.19667	0.0308979	0.208936	-3.81067	Down
DEFA4	-0.595865	8.42356	-2.19566	0.0309731	0.209256	-3.81267	Down
MTHFD1	0.115795	7.37359	2.19333	0.0311469	0.210031	-3.81728	UP
BTN3A3	0.131795	9.08897	2.19231	0.0312232	0.210346	-3.8193	UP
CREBL2	0.110597	8.66412	2.19125	0.0313027	0.210357	-3.82139	UP
CCNL1	0.13209	10.0396	2.19037	0.0313687	0.210547	-3.82312	UP
PRRC2C	-0.147854	7.1199	-2.18716	0.0316104	0.211298	-3.82944	Down
CNDP2	0.139069	10.0532	2.18549	0.0317371	0.211508	-3.83274	UP
MNT	0.10361	8.78046	2.18466	0.0318002	0.211723	-3.83437	UP
SMARCC2	-0.111005	7.41301	-2.18229	0.0319808	0.21223	-3.83904	Down
LUC7L3	0.165641	9.54215	2.18079	0.032096	0.212696	-3.84199	UP
ITGB3BP	0.153451	6.26959	2.18028	0.032135	0.212774	-3.84299	UP
CORO1B	-0.129905	6.48163	-2.17789	0.0323186	0.213474	-3.84768	Down
CANT1	-0.118131	8.68564	-2.17612	0.0324553	0.214078	-3.85115	Down
CEACAM8	-0.679064	7.55332	-2.17408	0.0326138	0.214527	-3.85516	Down
PIK3CG	0.117751	7.65594	2.17037	0.0329031	0.215631	-3.86242	UP
BTN3A2	0.207718	9.23373	2.16958	0.0329657	0.21575	-3.86398	UP
HLA-DPB1	0.139907	11.9568	2.16808	0.0330837	0.216155	-3.86691	UP
GPR183	-0.177741	7.95688	-2.16775	0.0331091	0.216155	-3.86755	Down
FAM89B	-0.115964	7.75015	-2.16765	0.0331172	0.216155	-3.86775	Down
NCOA3	-0.161512	8.36778	-2.16747	0.0331316	0.216155	-3.8681	Down
LAIR1	-0.145957	8.33501	-2.16743	0.0331349	0.216155	-3.86819	Down
PRKAR1A	-0.116981	11.079	-2.16621	0.033231	0.21668	-3.87057	Down
CCNC	0.110594	9.60395	2.16486	0.0333374	0.217175	-3.87319	UP
UBE2E3	-0.138207	8.9206	-2.16343	0.0334509	0.217679	-3.87598	Down
SARAF	0.114102	11.1605	2.16325	0.0334655	0.217679	-3.87634	UP
RAP1A	-0.102647	10.9121	-2.16264	0.0335137	0.217824	-3.87752	Down
MOSPD2	0.120281	9.15647	2.15943	0.0337703	0.218987	-3.88379	UP
ARTN	-0.104199	6.60543	-2.15245	0.0343338	0.220631	-3.89737	Down
DOHH	-0.115198	6.07847	-2.15219	0.0343549	0.220667	-3.89787	Down
SECISBP2L	-0.128781	7.13067	-2.15101	0.0344511	0.221084	-3.90017	Down
HSPA1A	-0.136372	11.5545	-2.1424	0.0351598	0.224517	-3.91686	Down
KIAA1551	0.184123	9.41276	2.1388	0.03546	0.225534	-3.92383	UP
TAF15	-0.123603	6.62072	-2.13779	0.0355438	0.225752	-3.92576	Down
CEBPB	-0.10148	11.969	-2.13628	0.0356712	0.226459	-3.92869	Down
SLA	-0.104806	9.50855	-2.13594	0.0356992	0.226475	-3.92934	Down
RGS19	-0.106336	10.2225	-2.13587	0.0357055	0.226475	-3.92948	Down
SMARCD2	-0.105242	7.38159	-2.1352	0.035762	0.22673	-3.93077	Down
NR4A2	-0.158011	5.96235	-2.1303	0.0361769	0.22811	-3.94022	Down
ANAPC2	-0.107013	7.31961	-2.12998	0.036204	0.22811	-3.94083	Down
ARFGAP3	-0.10969	8.36898	-2.12842	0.0363371	0.228441	-3.94383	Down
CCR7	-0.125146	6.03935	-2.12766	0.0364023	0.22875	-3.9453	Down
PRKAA1	0.133472	6.82763	2.12673	0.0364815	0.229045	-3.94708	UP
IGFBP3	0.104655	5.94811	2.12566	0.0365734	0.229318	-3.94914	UP
TMEM189	0.10345	8.69625	2.12485	0.0366429	0.22945	-3.95069	UP
TMEM189-UBE2V1	0.10345	8.69625	2.12485	0.0366429	0.22945	-3.95069	UP
UBE2V1	0.10345	8.69625	2.12485	0.0366429	0.22945	-3.95069	UP
AGO4	-0.105585	7.09232	-2.12452	0.0366713	0.229518	-3.95132	Down
HSPA14	0.100802	7.54768	2.12398	0.0367184	0.229518	-3.95237	UP
UBA1	-0.182039	9.66728	-2.12287	0.0368141	0.229712	-3.9545	Down
NUP160	-0.125453	6.15182	-2.12249	0.0368464	0.229738	-3.95522	Down
KCNG2	-0.123706	5.66645	-2.1223	0.0368632	0.229738	-3.95559	Down
KLF2	-0.154551	11.0465	-2.12221	0.0368706	0.229738	-3.95576	Down
HPCAL1	-0.16341	7.34629	-2.12053	0.0370168	0.230269	-3.95899	Down
HNRNPL	-0.10932	7.94853	-2.11996	0.0370656	0.230314	-3.96007	Down
MID1IP1	-0.139767	7.69604	-2.11771	0.0372618	0.230682	-3.96439	Down
SUCLG2	0.153721	7.86066	2.11692	0.0373312	0.23081	-3.96591	UP
MFNG	-0.14728	8.78276	-2.10995	0.0379449	0.233015	-3.97923	Down
PPP1R14B	0.111281	6.84969	2.10989	0.0379503	0.233015	-3.97934	UP
MAP3K1	0.157572	7.1217	2.10582	0.0383131	0.233946	-3.98711	UP
RPS10P2	-0.115092	7.92266	-2.10548	0.0383428	0.233946	-3.98774	Down
C1orf174	-0.125681	8.19977	-2.10537	0.0383525	0.233946	-3.98795	Down
TRIM27	-0.152026	7.73618	-2.10237	0.0386224	0.235099	-3.99368	Down
HSPA1B	-0.135637	10.7318	-2.10236	0.0386233	0.235099	-3.99369	Down
NUCKS1	-0.151276	8.38043	-2.10192	0.0386627	0.235145	-3.99453	Down
OLR1	-0.100667	5.26002	-2.10138	0.0387115	0.235249	-3.99556	Down
CNPPD1	-0.124614	8.30806	-2.10079	0.0387649	0.235418	-3.99668	Down
SP2	-0.111726	7.66969	-2.0983	0.0389906	0.236238	-4.00142	Down
CD83	-0.164984	7.48862	-2.09476	0.0393133	0.237081	-4.00814	Down
JAK2	-0.151328	6.79199	-2.09243	0.0395265	0.238064	-4.01255	Down
CMPK1	-0.114524	9.30368	-2.09222	0.0395456	0.238078	-4.01294	Down
C11orf21	0.135912	9.44545	2.09156	0.0396061	0.23824	-4.01419	UP
ITGB2	-0.131272	12.3527	-2.09008	0.0397431	0.238356	-4.017	Down
HDAC5	-0.134682	6.86582	-2.08969	0.0397788	0.238371	-4.01773	Down
STOM	-0.172213	8.39736	-2.08908	0.0398357	0.238407	-4.0189	Down
METTL3	0.109174	8.67457	2.08906	0.0398375	0.238407	-4.01893	UP
LOC101930591	0.11262	9.85603	2.08838	0.0399005	0.238597	-4.02022	UP
FAXDC2	-0.129025	7.62095	-2.08639	0.0400852	0.239198	-4.02398	Down
THAP4	-0.118129	7.01668	-2.086	0.0401211	0.239238	-4.02471	Down
MCRS1	-0.142455	7.8948	-2.08586	0.0401346	0.239238	-4.02499	Down
TMX1	0.155729	9.03284	2.08514	0.0402015	0.239389	-4.02634	UP
DYNC1LI1	-0.106728	8.22411	-2.08299	0.0404019	0.239979	-4.03039	Down
VRK2	0.13971	8.21797	2.08254	0.0404445	0.240031	-4.03125	UP
TP53	-0.185243	6.88119	-2.08218	0.0404779	0.24013	-4.03192	Down
RNF141	0.133806	7.90979	2.08004	0.0406792	0.240624	-4.03596	UP
SUCO	-0.121176	6.96327	-2.07908	0.0407697	0.240855	-4.03777	Down
CITED2	-0.193446	8.73183	-2.0772	0.0409478	0.241304	-4.04132	Down
C2CD5	0.122534	8.49973	2.07332	0.0413168	0.242574	-4.04861	UP
MFAP1	0.10258	8.46582	2.07213	0.0414306	0.24275	-4.05085	UP
XAF1	0.174885	8.95972	2.07178	0.0414637	0.24275	-4.0515	UP
ZNF444	-0.109918	6.79994	-2.07103	0.0415359	0.242856	-4.05292	Down
HIST1H1C	0.102068	6.13079	2.07085	0.0415529	0.242856	-4.05325	UP
SAP25	0.1171	7.90678	2.06844	0.0417849	0.243411	-4.05778	UP
BPTF	-0.112577	7.95466	-2.06629	0.0419926	0.243483	-4.06181	Down
SAR1B	-0.126121	7.93346	-2.06445	0.0421712	0.243483	-4.06525	Down
ATG9A	-0.10663	7.22729	-2.06408	0.0422067	0.243483	-4.06594	Down
SEC63	0.112709	7.20011	2.06308	0.0423037	0.243834	-4.0678	UP
KIF5B	-0.121929	10.2457	-2.06097	0.0425099	0.244626	-4.07175	Down
UBQLN4	-0.104505	6.60888	-2.05824	0.0427779	0.245465	-4.07686	Down
ZFR	0.126241	7.41397	2.0579	0.0428113	0.245465	-4.07749	UP
SGMS1	-0.130846	6.62567	-2.05702	0.0428983	0.24564	-4.07914	Down
SRD5A1	-0.167979	7.24255	-2.05598	0.0430004	0.245941	-4.08107	Down
ANP32A	-0.105721	7.4351	-2.05532	0.0430664	0.246034	-4.08231	Down
EIF5A	0.189962	8.43012	2.05312	0.0432836	0.246134	-4.0864	UP
AK2	0.100625	8.15577	2.05259	0.0433364	0.246134	-4.08738	UP
LOC100996792	-0.134209	8.60248	-2.05232	0.0433632	0.246134	-4.08789	Down
MAP2K3	-0.134209	8.60248	-2.05232	0.0433632	0.246134	-4.08789	Down
TUBB4B	-0.149548	8.64142	-2.04901	0.043694	0.246696	-4.09405	Down
OAT	-0.105052	9.51469	-2.04712	0.0438839	0.246932	-4.09757	Down
ITGB7	-0.139054	7.69346	-2.04449	0.0441492	0.247566	-4.10246	Down
ERBB2IP	-0.139096	9.51092	-2.04445	0.0441531	0.247566	-4.10253	Down
MSANTD2	-0.1359	6.01899	-2.0441	0.0441882	0.247566	-4.10317	Down
PRDM12	-0.115662	6.41972	-2.04349	0.0442503	0.247585	-4.10431	Down
PLEKHF2	-0.113217	8.79225	-2.04279	0.0443208	0.247625	-4.1056	Down
RXRA	-0.186183	7.44736	-2.04114	0.0444887	0.248367	-4.10866	Down
EGR1	-0.22944	6.99313	-2.03857	0.0447506	0.249438	-4.11342	Down
USP8	-0.141722	8.06428	-2.03827	0.0447815	0.249438	-4.11398	Down
AZI2	-0.16541	7.91516	-2.03781	0.0448288	0.249482	-4.11483	Down
TWF1	-0.134072	6.15984	-2.037	0.0449117	0.249845	-4.11633	Down
PLEKHO1	-0.162023	9.51937	-2.03594	0.0450205	0.250172	-4.11829	Down
SLMO2	-0.15302	6.57264	-2.03591	0.0450232	0.250172	-4.11834	Down
TRIM25	-0.110101	8.1568	-2.03498	0.0451193	0.250314	-4.12007	Down
GABPA	0.109437	6.29545	2.03449	0.0451693	0.250437	-4.12096	UP
SF3B1	0.144384	9.7588	2.03294	0.0453302	0.250799	-4.12384	UP
KDM5A	-0.107501	8.42265	-2.0309	0.0455406	0.251473	-4.12759	Down
TBC1D3P1-DHX40P1	0.165535	8.0507	2.02813	0.0458294	0.252089	-4.13271	UP
CHMP1A	-0.11421	8.29219	-2.02575	0.0460784	0.252968	-4.13709	Down
CREB5	0.130465	7.06976	2.02444	0.0462159	0.253279	-4.1395	UP
LOC401317	0.130465	7.06976	2.02444	0.0462159	0.253279	-4.1395	UP
FOSL2	-0.115904	6.57961	-2.02419	0.046242	0.253279	-4.13996	Down
CDK5RAP3	0.112623	10.2317	2.02329	0.0463371	0.253702	-4.14162	UP
SMA4	-0.324523	7.37753	-2.0205	0.0466316	0.254433	-4.14674	Down
ZNF271	0.135942	5.89631	2.01844	0.0468503	0.25494	-4.15052	UP
JUND	-0.200853	6.64531	-2.01166	0.0475764	0.257609	-4.16294	Down
KIAA0141	0.115247	6.62006	2.00109	0.0487277	0.26086	-4.18224	UP
MMP9	-0.149032	7.04935	-2.00062	0.0487791	0.260903	-4.18309	Down
TBL1X	0.220815	7.62611	2.00005	0.0488419	0.26098	-4.18413	UP
MLF2	-0.137843	8.05601	-1.99692	0.0491878	0.261452	-4.18982	Down
RAC2	-0.119439	10.4531	-1.99567	0.0493264	0.261975	-4.19208	Down
PHIP	0.12724	8.01446	1.99537	0.04936	0.261975	-4.19263	UP
HIST1H2BC	0.140814	6.93496	1.99311	0.0496113	0.262353	-4.19673	UP
HIST1H2BF	0.140814	6.93496	1.99311	0.0496113	0.262353	-4.19673	UP
HIST1H2BI	0.140814	6.93496	1.99311	0.0496113	0.262353	-4.19673	UP
IL10RA	0.116157	10.454	1.99242	0.0496888	0.262353	-4.19798	UP
CTC-425F1.4	-0.197242	8.62335	-1.99241	0.0496898	0.262353	-4.198	Down
