# Supplementary material for: Exploring the association between circadian rhythms and osteoporosis: new diagnostic and therapeutic targets identified via machine learning
Source: Front Mol Biosci. 2025 Jun 26;12:1614221. doi: 10.3389/fmolb.2025.1614221 (PMC12240754; doi:10.3389/fmolb.2025.1614221)
Supplement: Supplementary file 5 [file Table5.xlsx]

## Sheet: Sheet1
gene	drug	regulatory approval	indication	interaction score
FLT3	METHOTREXATE	Approved	DMARD	0.00571783
FLT3	CABOZANTINIB S-MALATE	Approved	antineoplastic agent	0.0428837
FLT3	QUIZARTINIB	Approved	antineoplastic agent	1.00965
FLT3	TRAMETINIB DIMETHYL SULFOXIDE	Approved	antineoplastic agent	0.0401465
FLT3	SORAFENIB	Approved	antineoplastic agent	0.175015
FLT3	SUNITINIB	Approved	antineoplastic agent	0.11793
FLT3	TAZEMETOSTAT	Approved		0.0786202
FLT3	PACRITINIB	Approved	antineoplastic agent	0.275171
FLT3	PONATINIB	Approved	antineoplastic agent	0.399149
FLT3	GILTERITINIB	Approved		0.559077
FLT3	AZACITIDINE	Approved	antineoplastic agent	0.0707582
FLT3	SELINEXOR	Approved		0.125792
FLT3	SONIDEGIB	Approved	antineoplastic agent	0.104827
FLT3	BORTEZOMIB	Approved	antineoplastic agent	0.00369977
FLT3	TIRBANIBULIN	Approved	antineoplastic agent	0.188688
FLT3	DECITABINE	Approved	antineoplastic agent	0.0262067
FLT3	OLAPARIB	Approved		0.0136731
FLT3	GLASDEGIB	Approved		0.15724
FLT3	IMATINIB	Approved	antineoplastic agent	0.00873558
FLT3	FEDRATINIB HYDROCHLORIDE	Approved		0.15724
FLT3	EVEROLIMUS	Approved	immunosuppressant	0.0184989
FLT3	OMACETAXINE MEPESUCCINATE	Approved	antineoplastic agent	0.125792
FLT3	VENETOCLAX	Approved		0.200124
FLT3	PACRITINIB CITRATE	Approved		0.15724
FLT3	TRETINOIN	Approved	for treatment of acne	0.0103675
FLT3	AVAPRITINIB	Approved		0.125792
FLT3	TALAZOPARIB	Approved		0.0224629
FLT3	GILTERITINIB FUMARATE	Approved		0.15724
FLT3	BRIGATINIB	Approved		0.0571783
FLT3	DAUNORUBICIN LIPOSOMAL	Approved	antineoplastic agent	0.04147
FLT3	NILOTINIB	Approved	antineoplastic agent	0.019655
FLT3	DOXORUBICIN HYDROCHLORIDE	Approved	antineoplastic agent	0.00424974
FLT3	MOMELOTINIB	Approved		0.0483816
FLT3	IBRUTINIB	Approved	antineoplastic agent	0.0277483
FLT3	RUXOLITINIB	Approved	antiinflammatory agent,antineoplastic agent	0.0393101
FLT3	ENTRECTINIB	Approved		0.00551721
FLT3	METFORMIN	Approved	antidiabetic	0.0153405
FLT3	PEXIDARTINIB	Approved		0.179703
FLT3	MITOXANTRONE	Approved	antineoplastic agent	0.0142946
FLT3	TOFACITINIB	Approved		0.0449258
FLT3	FEDRATINIB	Approved	antineoplastic agent	0.0449258
FLT3	PALBOCICLIB	Approved		0.0184989
FLT3	IDARUBICIN	Approved	Antineoplastic Agents	0.019655
FLT3	ENASIDENIB	Approved		0.0786202
FLT3	CYTARABINE	Approved	antineoplastic agent	0.0550341
FLT3	MIDOSTAURIN	Approved	antineoplastic agent	0.566065
FLT3	PEXIDARTINIB HYDROCHLORIDE	Approved		0.104827
FLT3	CLOFARABINE	Approved	antineoplastic agent	0.0165516
FLT3	ARSENIC TRIOXIDE	Approved	antineoplastic agent	0.0241908
FCGR2A	DOXORUBICIN HYDROCHLORIDE	Approved	antineoplastic agent	0.10078
FCGR2A	MARGETUXIMAB	Approved	antineoplastic agent	1.49154
FCGR2A	TRASTUZUMAB	Approved	antineoplastic agent	0.828632
FCGR2A	PACLITAXEL	Approved	for treatment of peripheral arterial disease (PAD),DMARD,antiinflammatory agent,antineoplastic agent	0.135594
FCGR2A	RITUXIMAB	Approved	antineoplastic agent	0.828632
FCGR2A	CYCLOPHOSPHAMIDE ANHYDROUS	Approved		0.18414
ECE1	BELANTAMAB MAFODOTIN	Approved		0.511802
